# Supplementary material for: Laminin N-terminus α31 regulates corneal epithelial cell adhesion and migration through modifying the organization and proteolytic processing of laminin 332
Source: PLoS One. 2026 Jan 13;21(1):e0338797. doi: 10.1371/journal.pone.0338797 (PMC12798988; doi:10.1371/journal.pone.0338797)
Supplement: S3 File — (XLSX) [file pone.0338797.s008.xlsx]

## Sheet: Morphology
hTCEpi + LaNt/GFP/WT morphology analyses
Figure 1D, E
			ASSAY1																					ASSAY2																			ASSAY3
			AREA	AVERAGE					LENGTH					WIDTH			LENGTH/WIDHT		AVERAGE					AREA	AVERAGE				LENGTH					WIDHT		LENGTH/WIDHT		AVERAGE					AREA	AVERAGE				LENGTH
LANT		1	1920.74	2225.29			21.556	35.987	47.126			18.066	-48.257	39.384			0.838096		0.590133			2505.94	1	2574.6	2364.97		29.973	-59.374	65.817		1	21.145	-148.65	46.108		0.705468		0.660587				1	1799.82	2155.7		23.609	-104.158	51.81
		2	2298.28				23.814	-112.353	52.28			20.735	-30.379	45.486			0.870706						2	1817.73			33.258	0	72.948		2	11.291	45	24.353		0.339497						2	1633.53			19.092	-45	41.693
		3	3184.53				27.099	-36.254	59.207			17.45	49.844	48.137			0.643935						3	3975.83			14.165	-60.781	30.63		3	9.649	29.899	20.831		0.681186						3	1998.13			19.914	-49.205	43.511
		4	2158.26				22.993	-120.256	50.357			17.45	-39.193	38.213			0.758927						4	2801.33			25.046	-52.75	54.644		4	24.019	15.945	32.777		0.958995						4	1967.96			25.251	46.655	55.38
		5	2813.15				34.9	-42.138	76.562			15.397	47.726	43.364			0.441175						5	2816.89			25.046	5.237	54.599		5	20.119	65.019	44.052		0.803282						5	3028.71			31.41	-53.889	68.828
		6	2326.2				31.41	-129.369	68.69			14.165	-51.605	30.946			0.450971						6	1182.99			19.503	-114.647	42.373		6	12.112	27.44	26.478		0.621033						6	1998.95			23.609	-104.899	51.462
		7	1960.77				27.92	134.7	61.088			13.96	34.641	30.339			0.5						7	1138.57			45.781	-91.548	100.624		7	17.245	21.93	37.694		0.376685						7	3044.73			27.509	-42.856	60.182
		8	2026.88				26.483	66.448	57.908			11.291	-26.565	24.316			0.426349						8	2779.69			19.708	-46.273	43.263		8	12.934	27.801	28.11		0.656282						8	2044.33			18.477	-146.842	40.482
		9	1812.75				37.158	41.634	81.727			12.934	-24.905	28.103			0.348081						9	2437.27			18.477	-104.349	40.221		9	15.602	26.906	33.772		0.844401						9	2010.86			21.761	-33.84	47.72
		10	1751.37				26.688	-21.801	58.56			16.629	59.899	36.268			0.623089						10	2124.81			21.556	-51.254	47.056		10	13.344	19.29	28.853		0.619039						10	2029.95			19.914	-104.47	43.492
LM		1	1211.86	893.34			17.45	-55.176	38.208			11.702	36.254	15.495			0.670602		0.628139				1	1445.89	897.152		17.45	-105.195	38.256			6.98	-28.887	15.139		0.4		0.577894				1	721.709	813.023		17.245	-87.905	37.475
		2	789.358				13.549	-20.659	29.627			11.086	66.371	23.8			0.818215						2	692.848			19.092	-99.462	41.615			8.828	-18.004	19.104		0.462393						2	715.55			21.145	-3.366	46.013
		3	1341.81				20.529	-4.044	44.807			12.934	75.964	27.986			0.630036						3	738.445			23.814	-0.498	51.958			12.318	-90	26.582		0.517259						3	1262.97			21.145	-59.421	46.313
		4	741.935				15.602	-153.094	33.772			8.006	-68.199	17.055			0.513139						4	874.761			18.066	-5.254	39.435			11.702	-102.308	25.359		0.647736						4	839.505			17.45	19.747	37.834
		5	721.816				14.781	47.291	32.064			10.265	-51.71	21.991			0.694473						5	828.321			20.119	-74.954	43.819			9.649	18.825	21.015		0.479596						5	785.718			23.198	-62.289	50.534
		6	831.033				15.192	-160.821	33.243			9.854	-65.659	21.101			0.648631						6	945.177			19.503	-82.648	42.637			9.238	14.349	19.927		0.473671						6	726.508			18.682	-43.21	40.602
		7	936.555				13.755	29.31	29.75			12.112	-51.953	26.229			0.880553						7	1030.99			16.013	21.251	35.003			10.675	-76.239	23.004		0.666646						7	791.877			21.145	57.875	46.427
		8	787.921				17.039	-61.557	37.03			7.185	29.539	15.438			0.42168						8	732.697			14.781	17.162	32.291			11.086	-77.005	24.18		0.750017						8	778.165			26.483	12.626	58.188
		9	906.787				14.987	-77.3	32.829			8.006	21.251	17.394			0.534196						9	930.396			15.602	-18.677	33.815			10.675	61.928	23.241		0.684207						9	715.075			20.735	45	45.281
		10	664.334				17.039	-67.81	37.133			8.006	18.435	17.194			0.469863						10	751.995			15.602	-15.524	33.858			10.881	69.444	23.335		0.697411						10	793.152			20.119	21.038	43.981
GFP		1	1101.61	978.969			19.708	-75.379	43.08			10.265	10.62	22.156			0.520854		0.588344				1	770.061	934.995		14.576	-40.956	31.797			10.059	50.042	30.871		0.690107		0.476507				1	946.55	914.145		19.092	-89.377	41.689
		2	1151.29				14.165	-95.877	30.958			12.523	0	27.186			0.88408						2	1118.24			24.225	-8.82	53.188			11.086	-95.389	30.121		0.457626						2	946.528			24.841	-85.711	54.536
		3	751.584				18.066	-93.327	39.342			11.907	-3.013	26.006			0.659083						3	944.356			23.609	34.249	51.525			6.98	-51.072	25.143		0.29565						3	1142.67			19.708	-97.199	43.236
		4	586.322				24.225	-16.417	52.946			9.854	61.294	21.359			0.40677						4	646.679			15.602	-37.942	33.897			10.265	-23.962	28.312		0.657928						4	874.902			21.351	-73.142	46.639
		5	1012.92				14.371	-48.504	31.257			8.417	39.806	18.023			0.585693						5	844.377			22.172	11.834	48.608			8.417	-123.69	24.97		0.379623						5	1596.17			18.682	-29.116	40.84
		6	1557.37				15.808	-94.514	34.52			10.47	-9.273	22.645			0.662323						6	575.031			25.457	28.237	55.544			8.212	-70.641	20.769		0.322583						6	763.179			22.377	-44.626	49.128
		7	590.017				13.139	-121.908	28.497			6.364	-36.87	13.776			0.48436						7	1530.27			22.377	-123.247	48.76			8.212	-57.529	20.723		0.366984						7	703.784			22.582	-92.102	49.571
		8	1365.01				14.371	-27.681	31.345			6.98	62.65	14.86			0.4857						8	817.689			20.94	-0.567	45.765			7.391	-93.27	20.884		0.352961						8	700.251			19.503	-83.326	42.564
		9	805.577				15.192	-104.982	33.117			9.033	-21.801	19.52			0.594589						9	1161.97			22.788	55.008	49.777			13.549	-25.388	32.59		0.594567						9	673.011			16.218	-27.553	35.397
		10	867.986				15.397	-133.898	33.331			9.238	-36.607	19.817			0.599987						10	941.277			20.94	-40.17	45.657			13.549	-96.147	32.621		0.647039						10	794.405			21.145	-112.533	46.333
WT		1	895.496	812.731			19.092	-57.863	41.562			6.775	25.769	24.599			0.354861		0.594057				1	906.971	885.944		19.092	9.36	41.788			13.344	89.105	29.002		0.698931		0.699893				1	823.535	816.894		27.099	-80.754	59.392
		2	824.712				14.576	41.496	31.658			10.675	-75.426	23.155			0.732368						2	734.75			19.092	-103.885	41.539			13.755	-9.605	19.87		0.720459						2	873.692			16.424	-22.341	36.015
		3	914.999				15.602	22.797	34.11			6.98	-61.113	15.139			0.447379						3	855.874			14.781	7.326	31.978			12.318	-19.983	26.517		0.833367						3	812.039			19.298	39.333	42.081
		4	825.944				10.881	-75.426	23.738			9.238	14.349	19.927			0.849003						4	687.943			14.781	-39.289	32.198			12.112	-18.122	26.221		0.81943						4	612.688			23.814	-33.275	51.944
		5	863.923				13.139	-25.346	28.65			5.132	51.71	10.756			0.390593						5	990.547			21.967	0.541	48.03			13.96	-36.529	30.449		0.635499						5	532.525			23.404	64.341	51.066
		6	642.983				11.291	-18.435	24.263			7.801	57.171	16.589			0.690904						6	909.64			18.066	-0.659	39.422			9.649	-91.245	20.847		0.534097						6	757.734			19.298	-88.768	42.293
		7	934.998				11.907	-91.005	25.984			8.006	-6.009	17.012			0.672378						7	804.961			27.099	-53.393	59.265			14.371	-143.791	31.447		0.530315						7	697.236			18.271	-25.688	39.716
		8	882.627				13.549	-34.418	29.497			6.775	-128.66	14.624			0.500037						8	914.793			15.602	-58.643	33.958			10.881	-73.301	23.652		0.697411						8	590.786			20.735	-55.993	45.241
		9	666.203				13.549	38.797	29.627			7.801	-40.601	16.709			0.575762						9	891.791			20.94	-37.776	45.859			11.086	-12.995	14.18		0.529417						9	538.111			19.914	-62.904	43.501
		10	675.42				13.549	25.388	29.454			9.854	-57.995	21.453			0.727286						10	1162.17			13.344	-131.186	28.899			13.344	-10.784	19.058		1						10	1930.59			19.914	-76.691	43.518
		RATIO						AREA
		wt	gfp	lm	lant			wt	gfp	lm	lant
		0.594057	0.588344	0.628139	0.590133			812.731	978.969	893.34	2225.29
		0.699893	0.476507	0.577894	0.660587			885.944	934.995	897.152	2364.97
		0.642336	0.696784	0.751588	0.753193			816.894	914.145	813.023	2155.7
[truncated: 5 more columns]

## Sheet: Migration assay - uncoated
Migration assays - uncoated substrates.
		Speed					Proc
	WT	1.27956	0.766243	1.20806	1.34044		WT	0.283753	0.373568	0.521396	0.479801
	GFP	1.17355	0.972065	0.993092			GFP	0.296253	0.420296	0.435689
	LaNt	0.272909	0.510751	0.591035			LaNt	0.482848	0.278083	0.449426
	LM	1.23194	1.3859	0.662949	0.972344		LM	0.424514	0.231781	0.279649	0.186978
				1.27956		0.766243				1.20806				1.34044				1.17355				0.972065				0.993092					0.272909				0.510751				0.591035					1.23194				1.3859
			0.283753	153.548		91.9491		0.373568		144.967	73.3764	0.521396		160.853	79.8742	0.479801		140.825	43.2243	0.296253		116.648	46.9011	0.420296		119.171	48.6374	0.435689			32.749	16.4763	0.482848		61.2901	16.9634	0.278083		35.4621	proc	0.449426			147.833	62.6174	0.424514		166.308	38.716
			WT1			WT2				WT3				WT4				GFP1				GFP2				GFP3					LaNt2				LaNt3				LaNt 4 KH					LM1				LM2
		dist	proc			dist	d2R	proc						D	Max D to O
		184.657	0.0310359			171.463	9.834	0.0573535		217.581	175.373	0.806012		133.347	43.6207	0.327122		236.477	32.178	0.136072		206.704	58.376	0.282413		206.704	58.376	0.282413			70.871	55.789	0.787191		160.697	62.876	0.391271		32.8108					121.875	58.6778	0.481458		247.798	54.186
		227.094	0.0547791			156.655	53.115	0.339057		210.46	29.398	0.139685		220.177	144.179	0.654831		213.849	44.901	0.209966		199.987	16.086	0.0804352		199.987	16.086	0.0804352			60.045	53.889	0.897477		113.293	50.273	0.443743		30.3402					118.799	25.2451	0.212502		235.85	129.617
		165.476	0.0730197			148.494	54.311	0.365745		198.629	132.937	0.669273		195.549	150.331	0.768763		203.553	53.249	0.261598		187.251	82.996	0.443234		163.499	55.845	0.341562			58.699	50.404	0.858686		95.034	40.853	0.429878		28.0586					127.41	67.0432	0.526201		235.604	58.388
		139.595	0.07357			143.026	17.561	0.122782		195.02	69.254	0.355112		197.545	90.6545	0.458906		199.072	125.445	0.630149		163.499	55.845	0.341562		148.755	126.921	0.853222			53.339	2.702	0.0506571		85.911	20	0.232799		34.1085					114.394	44.7493	0.391186		233.035	42.241
		231.78	0.0755889			122.87	19.075	0.155245		188.127	42.965	0.228383		176.712	88.462	0.5006		192.547	101.048	0.524797		148.755	126.921	0.853222		145.782	50.458	0.34612			53.261	10.394	0.195152		84.034	5.437	0.0647		22.0745					129.412	50	0.386363		218.905	77.752
		123.539	0.0831316			111.855	14.957	0.133718		185.62	105.92	0.570628		177.895	75.5052	0.424437		189.36	76.973	0.40649		145.829	56.43	0.38696		130.685	60.234	0.46091			49.751	46.596	0.936584		78.554	11.399	0.14511		30.4887					113.698	79.1756	0.696367		201.652	50.146
		156.106	0.0893431			109.623	20.308	0.185253		182.057	131.899	0.724493		170.98	124.535	0.728361		188.526	39.932	0.211812		145.782	50.458	0.34612		130.677	25.808	0.197495			45.508	10.891	0.239321		77.674	16.21	0.208693		34.7644					136.829	68.864	0.503285		199.801	70.665
		125.267	0.0947496			109.338	20.936	0.19148		168.399	14.36	0.0852737		167.062	130.077	0.778617		184.076	56.132	0.304939		130.685	60.234	0.46091		128.856	51.308	0.398181			42.853	6.307	0.147178		74.221	16.959	0.228493		22.4617					159.032	136.302	0.85707		196.987	11.09
		173.702	0.100379			106.636	61.875	0.580245		166.896	50.233	0.300984		154.376	36.7761	0.238224		183.368	138.651	0.756135		130.677	25.808	0.197495		123.482	34.387	0.278478			42.218	29.454	0.697665		71.38	14.945	0.209372		60.2458					158.329	48.688	0.307512		194.513	63.006
		128.064	0.106431			106.139	4.356	0.0410405		160.757	35.226	0.219126		137.804	62.1712	0.451157		180.881	55.188	0.305107		128.856	51.308	0.398181		118.273	39.891	0.337279			40.405	7.57	0.187353		65.288	8.65	0.13249		36.284					142.622	34.432	0.241421		192.909	38.041
		166.835	0.107238			106.101	25.244	0.237924		160.105	77.578	0.484545		164.76	108.556	0.658874		175.609	146.673	0.835225		127.639	23.155	0.18141		112.962	16.796	0.148687			40.369	34.919	0.864995		64.067	7.045	0.109963		55.6846					109.594	19.5273	0.178178		192.238	5.981
		152.969	0.11065			105.418	3.417	0.0324138		156.945	45.277	0.28849		197.047	82.7462	0.419931		172.023	31.507	0.183156		123.482	34.387	0.278478		111.319	98.761	0.887189			35.794	12.971	0.362379		62.972	11.915	0.189211		22.3464					133.991	38.1111	0.284431		191.974	66.536
		143.721	0.110972			103.508	26.588	0.256869		149.519	114.052	0.762793		152.174	84.1792	0.553177		168.194	62.515	0.371684		121.92	42.081	0.345153		105.94	32.064	0.302662			32.842	9.552	0.290847		62.493	3.868	0.0618949		88.0803					150.097	22.8964	0.152544		188.969	76.762
		168.523	0.112281			103.351	27.4	0.265116		148.145	52.368	0.353492		135.812	65.206	0.48012		166.138	35.288	0.212402		118.273	39.891	0.337279		103.833	66.971	0.644988			32.684	14.612	0.447069		60.085	12.233	0.203595		47.9661					141.834	60.0109	0.423107		185.559	30.958
		193.473	0.113489			100.567	32.851	0.326658		146.118	101.711	0.696088		175.316	80.6092	0.459794		157.066	33.555	0.213636		112.962	16.796	0.148687		100.295	95.423	0.951423			30.181	4.053	0.13429		58.953	12.744	0.216172		32.8108					112.246	49.6484	0.442317		182.584	6.888
		123.256	0.128278			98.815	73.854	0.747397		145.524	82.148	0.564498		208.668	168.088	0.805528		155.618	62.421	0.401117		111.319	98.761	0.887189		98.024	17.394	0.177446			27.585	3.253	0.117926		55.298	7.071	0.127871		104.885					146.099	31.6935	0.216932		181.691	13.908
		176.009	0.132448			96.348	24.052	0.249637		144.194	55.224	0.382984		194.298	115.042	0.592089		154.893	34.778	0.224529		105.94	32.064	0.302662		87.952	2.702	0.0307213			27.338	8.713	0.318714		54.551	22.164	0.406299		30.0137					244.557	124.845	0.510494		180.475	22.957
		144.488	0.153341			94.403	8.713	0.0922958		141.037	74.921	0.531215		148.666	33.7502	0.227021		153.215	20.164	0.131606		103.833	66.971	0.644988		79.282	48.949	0.617404			26.591	22.556	0.848257		52.017	38.065	0.73178		47.2489					188.428	135.337	0.71824		175.195	7.877
		187.958	0.157594			94.362	26.834	0.284373		139.47	97.431	0.69858		142.686	73.8244	0.517391		153.159	109.951	0.717888		100.295	95.423	0.951423		71.777	17.3	0.241024			26.098	17.592	0.674075		51.426	17.644	0.343095		23.1178					159.687	46.3486	0.290247		174.453	71.817
		111.245	0.157859			91.716	49.913	0.544213		138.933	30.043	0.216241		133.172	54.6125	0.41009		148.03	62.579	0.422745		98.956	65.528	0.662193		67.292	53.852	0.800273			18.693	11.605	0.620821		46.539	10.429	0.224092		20.5068					130.547	33.0038	0.252811		174.166	5.95
		146.978	0.166453			89.64	68.873	0.768329		135.985	28.032	0.20614		131.262	22.3035	0.169916		147.956	24.173	0.16338		98.024	17.394	0.177446		67.215	51.86	0.771554			18.456	5.981	0.324068		45.953	10.756	0.234065		36.594					157.312	132.078	0.839591		171.786	82.074
		137.399	0.169725			89.638	73.378	0.818604		135.236	56.521	0.417943		182.26	136.302	0.747841		146.377	14.258	0.097406		92.509	65.936	0.712752							16.497	8.479	0.513972		44.776	8.105	0.181012		15.019					100.212	43.6567	0.435643		164.423	14.258
		145.694	0.176164			88.362	27.671	0.313155		135.037	85.148	0.630553		170.358	41.0994	0.241253		143.287	53.249	0.371625		87.952	2.702	0.0307213							14.848	7.642	0.514682		44.212	15.103	0.341604		32.2046					97.891	35.6814	0.364501		163.269	26.34
		173.475	0.177882			85.624	21.69	0.253317		134.7	95.784	0.711091		135.941	60.0274	0.441569		142.04	10.551	0.0742819		87.794	8.217	0.0935941							11.875	6.888	0.580042		43.843	26.09	0.595078		20.7259					166.503	128.35	0.770858		163.103	38.707
		197.301	0.186			83.619	41.085	0.491336		133.226	93.599	0.702558		188.336	105.974	0.562687		141.497	52.368	0.3701		87.303	32.533	0.372645							11.125	0.604	0.0542921		35.952	6.22	0.173008		30.123					229.41	177.126	0.772091		160.377	19.604
		225.317	0.19264			83.357	53.825	0.645717		127.887	104.332	0.815814		159.317	48.1366	0.302144		139.087	28.032	0.201543		84.532	22.925	0.271199							10.737	4.833	0.450126		35.113	4.356	0.124057		20.0819					127.262	96.026	0.754553		159.979	5.437
		142.942	0.197961			83.012	41.877	0.504469		124.058	56.288	0.453723		162.687	71.1226	0.437175		135.779	26.814	0.197483		79.756	32.746	0.410577							10.417	8.217	0.788807		33.927	21.757	0.641289		26.7352					209.902	100.016	0.476491		158.471	122.268
		167.642	0.206511			82.787	35.06	0.423496		122.82	48.8	0.397329		128.971	37.2068	0.28849		134.496	38.974	0.289778		79.282	48.949	0.617404							7.893	4.871	0.617129		29.159	7.737	0.265338		24.6081					118.597	32.2202	0.271678		153.635	15.754
		148.832	0.212515			81.726	41.24	0.504613		122.478	99.11	0.809207		128.054	60.3335	0.471156		129.224	52.96	0.409831		71.777	17.3	0.241024											27.19	12.801	0.470798		40.368					82.802	38.8577	0.469284		152.522	32.673
		175.84	0.21312			78.84	23.631	0.299734		120.669	109.282	0.905634		97.698	40.6086	0.415654		129.042	28.4	0.220083		67.292	53.852	0.800273											24.092	5.197	0.215715		33.3225					212.534	80.0051	0.376435		150.27	21.015
		174.088	0.214058			78.251	19.669	0.251358		120.543	87.032	0.722		117.513	40.062	0.340915		128.836	22.361	0.173562		67.215	51.86	0.771554															67.774					113.143	61.5919	0.544372		146.724	33.88
		123.216	0.228136			78.183	26.609	0.340343		118.69	25.552	0.215284						128.804	21.757	0.168916																			74.0301					214.337	39.0656	0.182262		138.288	13.25
		116.652	0.242139			77.7	20.831	0.268095		95.568	76.935	0.805029						127.506	60.557	0.474935																			30.123					50.906	41.1515	0.808382		137.29	31.675
		88.59	0.244836			75.777	11.399	0.150428		94.549	66.338	0.701626						124.712	64.712	0.518892																			25.6538					191.748	92.0045	0.47982		134.764	70.994
		220.977	0.25623			72.824	50.505	0.693521		90.76	48.818	0.53788						121.303	19.973	0.164654																			12.5356					195.336	53.1831	0.272265		132.47	17.561
		148.542	0.261966			72.624	26.746	0.36828		63.073	41.663	0.660552						120.726	6.888	0.0570548																			52.7837					147.028	30.2182	0.205527		132.458	20.164
		147.758	0.272195			69.403	42.358	0.610319										119.913	43.312	0.361195																			32.4586					122.31	92.669	0.757657		130.036	3.08
		122.09	0.312949			69.134	43.752	0.632858										117.857	78.529	0.666307																			28.0147					130.061	30.2211	0.232361		128.944	6.888
		155.819	0.31414			66.768	25.808	0.386532										117.495	11.869	0.101017																			38.1889					158.768	28.2391	0.177864		123.148	35.402
		139.502	0.329809			66.532	34.094	0.512445										116.74	40.264	0.344903																			24.0506					140.907	24.7027	0.175312		122.504	38.636
		184.889	0.346494			63.762	30.405	0.476851										116.641	23.004	0.197221																			20.3259					169.515	62.6776	0.369747		120.011	76.619
		138.521	0.366991			61.277	41.364	0.675033										115.062	17.561	0.152622																			8.78297					194.367	106.839	0.549678		104.239	29.994
		176.935	0.372781			53.736	27.213	0.50642										112.642	14.013	0.124403																			14.1169					179.586	32.7635	0.182439		92.251	13.509
		132.726	0.3852			53.284	16.356	0.306959										110.461	16.622	0.150478																			16.1023					154.74	21.2234	0.137155		92.226	28.954
		160.887	0.390392			51.163	20.442	0.399547										110.408	29.011	0.262762																			26.3919
		148.921	0.41005															104.485	46.207	0.442236																			46.0518
		116.59	0.441659															103.975	14.612	0.140534																			27.8453
		195.018	0.444672															96.663	8.544	0.0883896																			24.5407
		120.865	0.449328															94.69	15.672	0.165509																			12.3042
		124.531	0.449486															89.884	3.868	0.0430332																			16.8985
		183.628	0.453308															86.827	35.924	0.413742																			56.4097
		107.615	0.455271															69.826	27.32	0.391258																			61.6314
		89.647	0.473167															63.856	15.402	0.241199																			58.5706
		159.083	0.481139																																				53.5253
		192.947	0.487678																																				18.132
		126.161	0.55491																																				29.7214
		156.226	0.572958																																				36.2896
		118.14	0.579016																																				14.0293
		130.766	0.592968																																				16.1023
		135.398	0.70668																																				14.4617
		182.265	0.750737																																				59.664
		115.793	0.78617																																				8.44944
																																							45.0561
																																							43.621
																																							77.3899
																																							35.6836
																																							62.1653
																																							24.2722
																																							31.6935
																																							37.6175
																																							34.0483
																																							20.8193
																																							66.3259
[truncated: 7 more columns]

## Sheet: Migration assay - coated dishes
	Velocity								Processivity
	hTCEpi	Uncoated	FN	Col I	LM332	LM511			Uncoated	FN	Col I	LM332	LM511
	0.998184	0.768032	1.16831	0.75858	0.872107	0.956452			0.183589	0.12849	0.146232	0.217046	0.216286
	1.03858	0.719928	1.13995	0.671871	0.827754	0.935506			0.154391	0.118886	0.191315	0.214544	0.301188
	1.13169	0.718834	1.0134	0.728934	0.840917	1.0003			0.150202	0.138861	0.207278	0.180235	0.23509
		WT_Glass_1	WT_Glass_2	WT_Glass_3	GFP_Glass_1	GFP_Glass_2	GFP_Glass_3	LaNt_Glass_1	LaNt_Glass_2	LaNt_Glass_3	WT_FN_1	WT_FN_2	WT_FN_3	GFP_FN_1	GFP_FN_2	GFP_FN_3	LaNt_FN_1	LaNt_FN_2	LaNt_FN_3	WT_Col_1	WT_Col_2	WT_Col_3	GFP_Col_1	GFP_Col_2	GFP_Col_3	LaNt_Col_1	LaNt_Col_2	LaNt_Col_3	WT_LM332_1	WT_LM332_2	WT_LM332_3	GFP_LM332_1	GFP_LM332_2	GFP_LM332_3	LaNt_LM332_1	LaNt_LM332_2	LaNt_LM332_3	WT_LM511_1	WT_LM511_2	WT_LM511_3	GFP_LM511_1	GFP_LM511_2	GFP_LM511_3	LaNt_LM511_1	LaNt_LM511_2	LaNt_LM511_3
	displacement	44.9162	53.1248	54.9852	17.8444	18.3081	28.8749	16.9203	13.3381	12.9564	100.212	103.11	100.162	26.3917	20.6436	20.6143	18.0139	16.2629	16.8866	75.6141	87.5407	90.6313	17.7883	28.3114	23.7983	13.3115	15.4247	18.1311	73.3521	69.7414	75.762	26.5501	22.0799	23.987	22.7145	21.3107	18.1876	92.0378	105.062	93.9039	25.472	29.2953	45.6285	24.8241	33.8116	28.2192
	pathlength	119.782	124.63	135.803	92.1695	105.407	105.89	92.1638	86.3914	86.2601	184.797	189.435	194.688	133.934	129.607	112.174	140.197	136.794	121.608	141.791	157.45	167.343	100.618	99.9817	108.483	91.0296	80.6245	87.4721	143.646	144.285	150.801	114.389	115.123	119.922	104.653	99.3305	100.91	162.024	171.766	165.718	120.195	132.941	145.33	114.774	112.261	120.036
	average_velocity	0.0087488	0.0091325	0.0099093	0.0067257	0.0077515	0.0076732	0.0066785	0.0062602	0.0062507	0.0136206	0.0138833	0.0143087	0.0097529	0.0093918	0.0081755	0.0102002	0.0099211	0.0088263	0.0103059	0.011493	0.0122382	0.0073643	0.0073157	0.0078818	0.0065964	0.0058692	0.0063747	0.010448	0.0104794	0.0109748	0.0083341	0.0083422	0.00869	0.0076191	0.0072101	0.0073613	0.0118127	0.0124947	0.0120682	0.0087098	0.0096528	0.0105731	0.0083634	0.0081348	0.0086982
	effective_velocity	0.003286	0.0038874	0.0040195	0.0013095	0.0013436	0.0020924	0.0012261	0.0009665	0.0009389	0.0074015	0.0075537	0.0073713	0.001941	0.0014959	0.0014989	0.0013101	0.0011797	0.0012244	0.00549334	0.0064025	0.0066263	0.0013191	0.0020919	0.0017286	0.0009646	0.0011277	0.001321	0.0053346	0.0050688	0.0055151	0.0019399	0.0016	0.0017382	0.0016577	0.0015461	0.0013354	0.0067174	0.0076418	0.006848	0.0018458	0.0021265	0.0033149	0.0018232	0.0024501	0.0020449
	Mean Velocity	0.998184	1.03858	1.13169	0.76808	0.878393	0.882414	0.768032	0.719928	0.718834	1.53997	1.57862	1.6224	1.11611	1.08006	0.934785	1.16831	1.13995	1.0134	1.18159	1.31208	1.39453	0.838484	0.833181	0.904024	0.75858	0.671871	0.728934	1.19705	1.20238	1.25668	0.953242	0.959357	0.999354	0.872107	0.827754	0.840917	1.3502	1.43138	1.38098	1.00162	1.10784	1.21109	0.956452	0.935506	1.0003
	Processivity	0.374983	0.426261	0.40489	0.193605	0.17369	0.272688	0.183589	0.154391	0.150202	0.542281	0.544303	0.514475	0.19705	0.159278	0.18377	0.12849	0.118886	0.138861	0.53328	0.555991	0.54159	0.17679	0.283165	0.219374	0.146232	0.191315	0.207278	0.510645	0.483357	0.502397	0.232103	0.191794	0.200021	0.217046	0.214544	0.180235	0.568051	0.611657	0.566649	0.211923	0.220364	0.313964	0.216286	0.301188	0.23509

## Sheet: LMa3 processing blots
Figure 3F	densitometry of LMa3 processing blots
			1				2				3				4				5				6
			190	160	Ratio		190	160	Ratio		190	160	Ratio		190	160	Ratio		190	160	Ratio		190	160	Ratio
		UT	47300	78700	1.66385		66900	109000	1.6293		66600	99400	1.49249		33100	45700	1.38066		32500	42500	1.30769		52600	52500	0.998099
		GFP	63000	136000	2.15873		61900	139000	2.24556		82500	184000	2.2303		27100	42600	1.57196		32800	52500	1.60061		59000	89200	1.51186
		LaNt	28700	98600	3.43554		39300	113000	2.87532		32700	87900	2.68807		26200	68900	2.62977		30600	101000	3.30065		38000	98900	2.60263
																	Cell count (10x10 field)
																UT	160733
																GFP	218152
																LaNt	145133

## Sheet: FA signalling blots
																	Background subtracted																										Background subtracted
	Paxillin	Total Protein								Phospho Protein							Total Protein	Phospho Protein									Paxillin	Total Protein								Phospho Protein							Total Protein	Phospho Protein
	ID	File	Area	Mean	IntDen	Median	RawIntDen		ID	File	Area	Mean	IntDen	Median	RawIntDen		Mean	Mean	Ratio			UT	GFP	LaNt			ID	File	Area	Mean	IntDen	Median	RawIntDen		ID	File	Area	Mean	IntDen	Median	RawIntDen		Mean	Mean	Ratio			UT	GFP
	1	N1-3_Paxillin_Total.tif	0.03456	32505.3	1123.52	32472	9426540		19	N1-3_Paxillin_phospho.tif	0.03456	6058.07	209.392	5568	1756840		10088.2	3517.54	0.34868		1	0.34868	0.77317	0.636578			1	N4-6_Paxillin_total.tif	0.03409	19069.8	650.042	18864	5453964		19	N4-6_Paxillin_phospho.tif	0.02169	14412.3	312.631	13760	2623040		6443.19	8233.38	1.27784		1	1.27784	1.237
	2	N1-3_Paxillin_Total.tif	0.03456	26147.3	903.762	26152	7582720		20	N1-3_Paxillin_phospho.tif	0.03456	5386.7	186.187	5208	1562144		2686.99	2077.5	0.77317		2	0.945986	0.738662	0.675712			2	N4-6_Paxillin_total.tif	0.03409	18285	623.289	18028	5229500		20	N4-6_Paxillin_phospho.tif	0.02169	15563	337.592	14852	2832464		5423.26	6708.57	1.237		2	1.3766	1.3608
	3	N1-3_Paxillin_Total.tif	0.03456	26860.2	928.401	26636	7789448		21	N1-3_Paxillin_phospho.tif	0.03456	5821.81	201.226	5364	1688324		3547.09	2258	0.636578		3	0.839303	0.685355	0.68432			3	N4-6_Paxillin_total.tif	0.03409	17179.4	585.603	17160	4913308		21	N4-6_Paxillin_phospho.tif	0.02169	12818	278.047	12836	2332868		2577.79	5075.71	1.96902		3	0.975196	0.784498
	4	N1-3_Paxillin_Total.tif	0.03456	29660.3	1025.19	29236	8601484		22	N1-3_Paxillin_phospho.tif	0.03456	9057.88	313.078	8608	2626784		4927.75	4661.59	0.945986								4	N4-6_Paxillin_total.tif	0.03409	22425.7	764.435	21876	6413744		22	N4-6_Paxillin_phospho.tif	0.02169	18458.6	400.403	17716	3359460		6275.72	8639.14	1.3766
	5	N1-3_Paxillin_Total.tif	0.03456	27916	964.894	27424	8095628		23	N1-3_Paxillin_phospho.tif	0.03456	6682.77	230.984	6272	1938004		3725.23	2751.68	0.738662								5	N4-6_Paxillin_total.tif	0.03409	24103.9	821.641	23636	6893712		23	N4-6_Paxillin_phospho.tif	0.02169	18574.4	402.916	17380	3380544		6908.21	9400.68	1.3608
	6	N1-3_Paxillin_Total.tif	0.03456	27526.3	951.424	27444	7982616		24	N1-3_Paxillin_phospho.tif	0.03456	5073.28	175.354	4648	1471252		3159.99	2135.24	0.675712								6	N4-6_Paxillin_total.tif	0.03409	18226.1	621.282	18192	5212664		24	N4-6_Paxillin_phospho.tif	0.02169	12273.7	266.241	11092	2233820		3692.84	6091.91	1.64966
	7	N1-3_Paxillin_Total.tif	0.03456	30952.1	1069.83	31080	8976100		25	N1-3_Paxillin_phospho.tif	0.03456	6632.69	229.253	6400	1923480		4536.18	3807.23	0.839303								7	N4-6_Paxillin_total.tif	0.03409	22325.8	761.032	22400	6385188		25	N4-6_Paxillin_phospho.tif	0.02169	16002	347.115	15060	2912364		7923.41	7726.88	0.975196
	8	N1-3_Paxillin_Total.tif	0.03456	30592.9	1057.42	30952	8871948		26	N1-3_Paxillin_phospho.tif	0.03456	4430.4	153.133	4128	1284816		3155.48	2162.62	0.685355								8	N4-6_Paxillin_total.tif	0.03409	22252	758.514	22320	6364068		26	N4-6_Paxillin_phospho.tif	0.02169	16921.3	367.056	15848	3079672		9521.71	7469.76	0.784498
	9	N1-3_Paxillin_Total.tif	0.03456	39556.2	1367.23	39792	11471284		27	N1-3_Paxillin_phospho.tif	0.03456	7075.34	244.553	6260	2051848		5632.98	3854.76	0.68432								9	N4-6_Paxillin_total.tif	0.03409	20502.9	698.893	20128	5863832		27	N4-6_Paxillin_phospho.tif	0.02169	10924	236.962	10276	1988160		7428.43	5858.73	0.788689
	10	N1-3_Paxillin_Total.tif	0.03456	22417.1	774.831	22460	6500968		28	N1-3_Paxillin_phospho.tif	0.03456	2540.52	87.811	2536	736752												10	N4-6_Paxillin_total.tif	0.03409	12626.6	430.41	12676	3611212		28	N4-6_Paxillin_phospho.tif	0.02169	6178.92	134.033	6152	1124564
	11	N1-3_Paxillin_Total.tif	0.03456	23460.3	810.888	23560	6803492		29	N1-3_Paxillin_phospho.tif	0.03456	3309.2	114.38	3324	959668												11	N4-6_Paxillin_total.tif	0.03409	12861.7	438.423	12820	3678448		29	N4-6_Paxillin_phospho.tif	0.02169	8854.42	192.07	8956	1611504
	12	N1-3_Paxillin_Total.tif	0.03456	23313.1	805.799	23320	6760792		30	N1-3_Paxillin_phospho.tif	0.03456	3563.81	123.18	3580	1033504												12	N4-6_Paxillin_total.tif	0.03409	14601.6	497.732	14612	4176060		30	N4-6_Paxillin_phospho.tif	0.02169	7742.24	167.944	7708	1409088
	13	N1-3_Paxillin_Total.tif	0.03456	24732.5	854.861	24480	7172436		31	N1-3_Paxillin_phospho.tif	0.03456	4396.29	151.954	4412	1274924												13	N4-6_Paxillin_total.tif	0.03409	16150	550.511	16164	4618888		31	N4-6_Paxillin_phospho.tif	0.02169	9819.43	213.003	9664	1787136
	14	N1-3_Paxillin_Total.tif	0.03456	24190.7	836.134	24232	7015312		32	N1-3_Paxillin_phospho.tif	0.03456	3931.09	135.875	3932	1140016												14	N4-6_Paxillin_total.tif	0.03409	17195.7	586.157	16960	4917964		32	N4-6_Paxillin_phospho.tif	0.02169	9173.74	198.996	9248	1669620
	15	N1-3_Paxillin_Total.tif	0.03456	24366.3	842.202	24432	7066220		33	N1-3_Paxillin_phospho.tif	0.03456	2938.04	101.551	2964	852032												15	N4-6_Paxillin_total.tif	0.03409	14533.3	495.402	14488	4156512		33	N4-6_Paxillin_phospho.tif	0.02169	6181.82	134.096	6168	1125092
	16	N1-3_Paxillin_Total.tif	0.03456	26415.9	913.045	26672	7660608		34	N1-3_Paxillin_phospho.tif	0.03456	2825.46	97.6596	2848	819384												16	N4-6_Paxillin_total.tif	0.03409	14402.4	490.942	14152	4119092		34	N4-6_Paxillin_phospho.tif	0.02169	8275.12	179.504	8432	1506072
	17	N1-3_Paxillin_Total.tif	0.03456	27437.4	948.354	25508	7956860		35	N1-3_Paxillin_phospho.tif	0.03456	2267.78	78.3838	2256	657656												17	N4-6_Paxillin_total.tif	0.03409	12730.3	433.943	12604	3640860		35	N4-6_Paxillin_phospho.tif	0.02169	9451.52	205.022	9444	1720176
	18	N1-3_Paxillin_Total.tif	0.03456	33923.2	1172.53	33640	9837720		36	N1-3_Paxillin_phospho.tif	0.03456	3220.58	111.317	3192	933968												18	N4-6_Paxillin_total.tif	0.03409	13074.5	445.676	13016	3739300		36	N4-6_Paxillin_phospho.tif	0.02169	5065.23	109.875	5064	921872
																	Background subtracted																										Background subtracted
	FAK	Total Protein								Phospho Protein							Total Protein	Phospho Protein									FAK	Total Protein								Phospho Protein							Total Protein	Phospho Protein
	ID	File	Area	Mean	IntDen	Median	RawIntDen		ID	File	Area	Mean	IntDen	Median	RawIntDen		Mean	Mean	Ratio			UT	GFP	LaNt			ID	File	Area	Mean	IntDen	Median	RawIntDen		ID	File	Area	Mean	IntDen	Median	RawIntDen		Mean	Mean	Ratio			UT	GFP
	1	N1-3_FAK_total.tif	0.02503	27775.3	695.195	25516	5832808		19	N1-3_FAK_phospho.tif	0.02169	4103.52	89.0133	3928	746840		23591	1477.82	0.0626435		1	0.0626435	0.0537619	0.0494747			1	N4-6_FAK_total.tif	0.03337	21887.6	730.442	18836	6128536		19	N4-6_FAK_phospho.tif	0.02169	10357.7	224.678	10032	1885096		14924	3773.39	0.252841		1	0.252841	0.451828
	2	N1-3_FAK_total.tif	0.02503	22522.3	563.716	19204	4729680		20	N1-3_FAK_phospho.tif	0.02169	3219.34	69.8338	3128	585920		17434.6	937.319	0.0537619		2	0.0983052	0.124409	0.0794784			2	N4-6_FAK_total.tif	0.03337	15298.5	510.547	12820	4283576		20	N4-6_FAK_phospho.tif	0.02169	10693.3	231.959	9676	1946184		9640.07	4355.65	0.451828		2	0.946127	0.53527
	3	N1-3_FAK_total.tif	0.02503	19897.4	498.017	16556	4178448		21	N1-3_FAK_phospho.tif	0.02169	2908.66	63.0945	2804	529376		15143.7	749.231	0.0494747		3	0.0810817	0.0831212	0.064911			3	N4-6_FAK_total.tif	0.03337	9266.7	309.252	8144	2594676		21	N4-6_FAK_phospho.tif	0.02169	9158.13	198.658	8908	1666780		4632.43	2908.64	0.627888		3	0.534357	0.399429
	4	N1-3_FAK_total.tif	0.02503	22365.2	559.785	21548	4696692		22	N1-3_FAK_phospho.tif	0.02169	4122.24	89.4195	3964	750248		17113.3	1682.33	0.0983052								4	N4-6_FAK_total.tif	0.03337	10795	360.255	9296	3022600		22	N4-6_FAK_phospho.tif	0.02169	12088.7	262.227	11232	2200140		5785.81	5474.12	0.946127
	5	N1-3_FAK_total.tif	0.02503	15711.9	393.258	14512	3299504		23	N1-3_FAK_phospho.tif	0.02169	3465.85	75.181	3244	630784		10847.6	1349.54	0.124409								5	N4-6_FAK_total.tif	0.03337	18031.2	601.744	13892	5048740		23	N4-6_FAK_phospho.tif	0.02169	13947.7	302.552	13044	2538476		11389.7	6096.54	0.53527
	6	N1-3_FAK_total.tif	0.02503	18013.6	450.867	16432	3782856		24	N1-3_FAK_phospho.tif	0.02169	3204.18	69.5049	3040	583160		13923.2	1106.59	0.0794784								6	N4-6_FAK_total.tif	0.03337	9941.17	331.76	8220	2783528		24	N4-6_FAK_phospho.tif	0.02169	12077.7	261.988	11536	2198136		4248.16	4675.41	1.10057
	7	N1-3_FAK_total.tif	0.02503	28644.1	716.942	26652	6015268		25	N1-3_FAK_phospho.tif	0.02169	4241.34	92.003	4064	771924		23100.3	1873.01	0.0810817								7	N4-6_FAK_total.tif	0.03337	17824.1	594.831	14288	4990740		25	N4-6_FAK_phospho.tif	0.02169	13890.3	301.307	12772	2528028		13535.6	7232.83	0.534357
	8	N1-3_FAK_total.tif	0.02503	25159.1	629.714	21844	5283412		26	N1-3_FAK_phospho.tif	0.02169	3686.73	79.9723	3428	670984		20686.1	1719.45	0.0831212								8	N4-6_FAK_total.tif	0.03337	23233.3	775.349	20132	6505312		26	N4-6_FAK_phospho.tif	0.02169	13506.6	292.985	12236	2458204		17953.3	7171.05	0.399429
	9	N1-3_FAK_total.tif	0.02503	31908.2	798.638	30108	6700712		27	N1-3_FAK_phospho.tif	0.02169	3773.82	81.8617	3528	686836		26658.7	1730.44	0.064911								9	N4-6_FAK_total.tif	0.03337	15314.1	511.067	13016	4287944		27	N4-6_FAK_phospho.tif	0.02169	10204.5	221.356	9664	1857224		11685.9	4790.58	0.409947
	10	N1-3_FAK_total.tif	0.01788	4184.27	74.8065	4052	627640		28	N1-3_FAK_phospho.tif	0.02169	2625.69	56.9564	2608	477876												10	N4-6_FAK_total.tif	0.03337	6963.67	232.394	4908	1949828		28	N4-6_FAK_phospho.tif	0.01859	6584.28	122.422	6648	1027148
	11	N1-3_FAK_total.tif	0.01788	5087.65	90.9573	4744	763148		29	N1-3_FAK_phospho.tif	0.02169	2282.02	49.5016	2300	415328												11	N4-6_FAK_total.tif	0.03337	5658.41	188.835	4652	1584356		29	N4-6_FAK_phospho.tif	0.01859	6337.67	117.837	6308	988676
	12	N1-3_FAK_total.tif	0.01788	4753.65	84.9861	4596	713048		30	N1-3_FAK_phospho.tif	0.02169	2159.43	46.8422	2152	393016												12	N4-6_FAK_total.tif	0.03337	4634.27	154.657	4400	1297596		30	N4-6_FAK_phospho.tif	0.01859	6249.49	116.197	6232	974920
	13	N1-3_FAK_total.tif	0.01788	5251.87	93.8932	5088	787780		31	N1-3_FAK_phospho.tif	0.02169	2439.91	52.9265	2448	444064												13	N4-6_FAK_total.tif	0.03337	5009.19	167.168	4708	1402572		31	N4-6_FAK_phospho.tif	0.01859	6614.56	122.985	6660	1031872
	14	N1-3_FAK_total.tif	0.01788	4864.35	86.9651	4620	729652		32	N1-3_FAK_phospho.tif	0.02169	2116.31	45.9069	2132	385168												14	N4-6_FAK_total.tif	0.03337	6641.56	221.644	5656	1859636		32	N4-6_FAK_phospho.tif	0.01859	7851.13	145.977	7948	1224776
	15	N1-3_FAK_total.tif	0.01788	4090.4	73.1284	3988	613560		33	N1-3_FAK_phospho.tif	0.02169	2097.58	45.5007	2160	381760												15	N4-6_FAK_total.tif	0.03337	5693.01	189.989	5388	1594044		33	N4-6_FAK_phospho.tif	0.01859	7402.26	137.631	7532	1154752
	16	N1-3_FAK_total.tif	0.01788	5543.84	99.1131	5072	831576		34	N1-3_FAK_phospho.tif	0.02169	2368.33	51.3737	2364	431036												16	N4-6_FAK_total.tif	0.03337	4288.5	143.117	3452	1200780		34	N4-6_FAK_phospho.tif	0.01859	6657.44	123.782	6760	1038560
	17	N1-3_FAK_total.tif	0.01788	4473.04	79.9693	4324	670956		35	N1-3_FAK_phospho.tif	0.02169	1967.27	42.6741	1968	358044												17	N4-6_FAK_total.tif	0.03337	5279.99	176.206	3696	1478396		35	N4-6_FAK_phospho.tif	0.01859	6335.56	117.798	6308	988348
	18	N1-3_FAK_total.tif	0.01788	5249.49	93.8507	4980	787424		36	N1-3_FAK_phospho.tif	0.02169	2043.38	44.325	2120	371896												18	N4-6_FAK_total.tif	0.03337	3628.23	121.083	3248	1015904		36	N4-6_FAK_phospho.tif	0.01859	5413.95	100.662	5416	844576
[truncated: 1 more columns]

## Sheet: LMa3 organisation scoring
	UT	GFP	LaNt
Clusters	38	36	77
Non-Clusters	77	68	41
	UT + MMP Inhibitor	GFP + MMP Inhibitor	LaNt + MMP Inhibitor
Clusters	23	26	18
Non-Clusters	77	71	79
	Blinded Scoring
Number								Lee			Number of Nuclei Associated with										Liam			Number of Nuclei Associated with										Conor			Number of Nuclei Associated with						Average			Number of Nuclei Associated with
	Cell	Treatment	image #				Treatment	Cell	Image Number	Total No. Nuclei	LM Sheet	LM Swirl	LM Cluster							Treatment	Cell	Image Number	Total No. Nuclei	LM Sheet	LM Swirl	LM Cluster							Treatment	Cell	Image Number	Total No. Nuclei	LM Sheet	LM Swirl	LM Cluster			Treatment	Cell	Image Number	Total No. Nuclei	LM Sheet	LM Swirl	LM Cluster
9879	UT 1	WT	1				Broad	GFP 1	5511	16		14	3							Broad	GFP 1	5511	13		1	12							Broad	GFP 1	5511	12	0	9	3			Broad	GFP 1	5511	13.6667	0	8	6
31	UT 2	WT	2				Broad	GFP 10	9419	6		6	2							Broad	GFP 10	9419	6			6							Broad	GFP 10	9419	6	0	5	1			Broad	GFP 10	9419	6	0	5.5	3
1355	UT 3	WT	3				Broad	GFP 11	2913	8		7	1							Broad	GFP 11	2913	6		6								Broad	GFP 11	2913	6	1	4	1			Broad	GFP 11	2913	6.66667	1	5.66667	1
4820	UT 4	WT	4				Broad	GFP 12	6979	12		11	2							Broad	GFP 12	6979	13			13							Broad	GFP 12	6979	12	1	11	0			Broad	GFP 12	6979	12.3333	1	11	5
2985	UT 5	WT	5				Broad	GFP 13	2832	13		12	5							Broad	GFP 13	2832	11		7	4							Broad	GFP 13	2832	10	0	2	8			Broad	GFP 13	2832	11.3333	0	7	5.66667
1612	UT 6	WT	6				Broad	GFP 14	6529	8		8	2							Broad	GFP 14	6529	8		8								Broad	GFP 14	6529	7	0	0	7			Broad	GFP 14	6529	7.66667	0	5.33333	4.5
3032	UT 7	WT	7				Broad	GFP 15	2873	6		3	1							Broad	GFP 15	2873	4		3								Broad	GFP 15	2873	3	0	3	0			Broad	GFP 15	2873	4.33333	0	3	0.5
1780	UT 8	WT	8				Broad	GFP 16	5031	12		10	5							Broad	GFP 16	5031	11			11							Broad	GFP 16	5031	9	0	2	7			Broad	GFP 16	5031	10.6667	0	6	7.66667
2569	UT 9	WT	9				Broad	GFP 17	5372	16		16	9							Broad	GFP 17	5372	14		4	10							Broad	GFP 17	5372	11	0	4	7			Broad	GFP 17	5372	13.6667	0	8	8.66667
2493	UT 10	WT	10				Broad	GFP 18	4957	11		10	4							Broad	GFP 18	4957	8			8							Broad	GFP 18	4957	8	0	3	5			Broad	GFP 18	4957	9	0	6.5	5.66667
7825	UT 11	WT	11				Broad	GFP 19	4367	5		5	2							Broad	GFP 19	4367	4		4								Broad	GFP 19	4367	4	0	4	0			Broad	GFP 19	4367	4.33333	0	4.33333	1
6919	UT 12	WT	12				Broad	GFP 2	7488	8		7	4							Broad	GFP 2	7488	7		1	6							Broad	GFP 2	7488	7	0	5	0			Broad	GFP 2	7488	7.33333	0	4.33333	3.33333
5849	UT 13	WT	13				Broad	GFP 20	157	9		4	1							Broad	GFP 20	157	8		2	5							Broad	GFP 20	157	8	0	4	2			Broad	GFP 20	157	8.33333	0	3.33333	2.66667
5501	UT 14	WT	14				Broad	GFP 21	7545	4		4								Broad	GFP 21	7545	5		5								Broad	GFP 21	7545	4	0	4	0			Broad	GFP 21	7545	4.33333	0	4.33333	0
3893	UT 15	WT	15				Broad	GFP 22	7955											Broad	GFP 22	7955											Broad	GFP 22	7955							Broad	GFP 22	7955
7698	UT 16	WT	16				Broad	GFP 23	95	12	5	2								Broad	GFP 23	95											Broad	GFP 23	95							Broad	GFP 23	95	12	5	2	#DIV/0!
7833	UT 17	WT	17				Broad	GFP 24	6681											Broad	GFP 24	6681											Broad	GFP 24	6681							Broad	GFP 24	6681
5082	UT 18	WT	18				Broad	GFP 25	4864											Broad	GFP 25	4864											Broad	GFP 25	4864							Broad	GFP 25	4864
5674	UT 19	WT	19				Broad	GFP 3	4857	18		16	1							Broad	GFP 3	4857	18			16							Broad	GFP 3	4857	16	2	8	4			Broad	GFP 3	4857	17.3333	2	12	7
3391	UT 20	WT	20				Broad	GFP 4	2750	35	35	28	6							Broad	GFP 4	2750	31	24		7							Broad	GFP 4	2750	27	3	24	0			Broad	GFP 4	2750	31	20.6667	26	4.33333
1724	UT 21	WT	21				Broad	GFP 5	4083	4		4	2							Broad	GFP 5	4083	4		3	1							Broad	GFP 5	4083	4	0	0	4			Broad	GFP 5	4083	4	0	2.33333	2.33333
1648	UT 22	WT	22				Broad	GFP 6	1964	6		6	6							Broad	GFP 6	1964	6			6							Broad	GFP 6	1964	6	0	3	3			Broad	GFP 6	1964	6	0	4.5	5
4741	UT 23	WT	23				Broad	GFP 7	1931	9		9	1							Broad	GFP 7	1931	9		1	8							Broad	GFP 7	1931	8	0	1	7			Broad	GFP 7	1931	8.66667	0	3.66667	5.33333
9261	UT 24	WT	24				Broad	GFP 8	4866	5		5	2							Broad	GFP 8	4866	4		3	1							Broad	GFP 8	4866	4	0	4	0			Broad	GFP 8	4866	4.33333	0	4	1
1640	GFP 1	WT	1				Broad	GFP 9	5662	3		3	1							Broad	GFP 9	5662	3		1	2							Broad	GFP 9	5662	3	0	1	2			Broad	GFP 9	5662	3	0	1.66667	1.66667
5581	GFP 2	WT	2				Broad	LaNt 1	7318	12	2	10	5							Broad	LaNt 1	7318	9	2	1	6							Broad	LaNt 1	7318	9	0	2	7			Broad	LaNt 1	7318	10	1.33333	4.33333	6
7306	GFP 3	WT	3				Broad	LaNt 10	1701	16	1	13	3							Broad	LaNt 10	1701	14	2	1	11							Broad	LaNt 10	1701	14	0	3	11			Broad	LaNt 10	1701	14.6667	1	5.66667	8.33333
3854	GFP 4	WT	4				Broad	LaNt 11	9622	15		13	7							Broad	LaNt 11	9622	16			16							Broad	LaNt 11	9622	15	0	0	13			Broad	LaNt 11	9622	15.3333	0	6.5	12
3866	GFP 5	WT	5				Broad	LaNt 12	3714	11	2	10	8							Broad	LaNt 12	3714	12		1	11							Broad	LaNt 12	3714	10	0	2	8			Broad	LaNt 12	3714	11	1	4.33333	9
4167	GFP 6	WT	6				Broad	LaNt 13	1936	16		15	7							Broad	LaNt 13	1936	15			15							Broad	LaNt 13	1936	13	0	13	0			Broad	LaNt 13	1936	14.6667	0	14	7.33333
987	GFP 7	WT	7				Broad	LaNt 14	9203	11		10	7							Broad	LaNt 14	9203	8		2	6							Broad	LaNt 14	9203	7	0	1	6			Broad	LaNt 14	9203	8.66667	0	4.33333	6.33333
5213	GFP 8	WT	8				Broad	LaNt 15	5052	7		7	5							Broad	LaNt 15	5052	6		2	4							Broad	LaNt 15	5052	6	0	1	5			Broad	LaNt 15	5052	6.33333	0	3.33333	4.66667
2774	GFP 9	WT	9				Broad	LaNt 16	1973	3		2	2							Broad	LaNt 16	1973	3		2	1							Broad	LaNt 16	1973	3	0	1	2			Broad	LaNt 16	1973	3	0	1.66667	1.66667
7868	GFP 10	WT	10				Broad	LaNt 17	3568	5		5								Broad	LaNt 17	3568	4		4								Broad	LaNt 17	3568	4	0	4	0			Broad	LaNt 17	3568	4.33333	0	4.33333	0
9844	GFP 11	WT	11				Broad	LaNt 18	7547	16		14	6							Broad	LaNt 18	7547	15	1		14							Broad	LaNt 18	7547	15	0	4	11			Broad	LaNt 18	7547	15.3333	0.5	9	10.3333
8008	GFP 12	WT	12				Broad	LaNt 19	5439											Broad	LaNt 19	5439											Broad	LaNt 19	5439							Broad	LaNt 19	5439
3214	GFP 13	WT	13				Broad	LaNt 2	3613	12		11	6							Broad	LaNt 2	3613	11			11							Broad	LaNt 2	3613	12	0	0	12			Broad	LaNt 2	3613	11.6667	0	5.5	9.66667
1895	GFP 14	WT	14				Broad	LaNt 20	9943											Broad	LaNt 20	9943											Broad	LaNt 20	9943							Broad	LaNt 20	9943
581	GFP 15	WT	15				Broad	LaNt 21	753											Broad	LaNt 21	753											Broad	LaNt 21	753							Broad	LaNt 21	753
9475	GFP 16	WT	16				Broad	LaNt 22	7154											Broad	LaNt 22	7154											Broad	LaNt 22	7154							Broad	LaNt 22	7154
3801	GFP 17	WT	17				Broad	LaNt 23	737											Broad	LaNt 23	737											Broad	LaNt 23	737							Broad	LaNt 23	737
1791	GFP 18	WT	18				Broad	LaNt 24	177	19		13	5							Broad	LaNt 24	177											Broad	LaNt 24	177							Broad	LaNt 24	177	19	0	13	5
1245	GFP 19	WT	19				Broad	LaNt 25	820											Broad	LaNt 25	820											Broad	LaNt 25	820							Broad	LaNt 25	820
658	GFP 20	WT	20				Broad	LaNt 3	5840	20		17	2							Broad	LaNt 3	5840	18			18							Broad	LaNt 3	5840	15	0	4	10			Broad	LaNt 3	5840	17.6667	0	10.5	10
731	GFP 21	WT	21				Broad	LaNt 4	6805	23		18	5							Broad	LaNt 4	6805	20	4		16							Broad	LaNt 4	6805	19	0	14	5			Broad	LaNt 4	6805	20.6667	2	16	8.66667
426	GFP 22	WT	22				Broad	LaNt 5	6508	19		12	5							Broad	LaNt 5	6508	15		8	4							Broad	LaNt 5	6508	15	0	2	15			Broad	LaNt 5	6508	16.3333	0	7.33333	8
7000	GFP 23	WT	23				Broad	LaNt 6	3919	11		8	8							Broad	LaNt 6	3919	11			10							Broad	LaNt 6	3919	10	0	0	9			Broad	LaNt 6	3919	10.6667	0	4	9
6983	GFP 24	WT	24				Broad	LaNt 7	9385	10		9	4							Broad	LaNt 7	9385	9		1	8							Broad	LaNt 7	9385	9	0	2	7			Broad	LaNt 7	9385	9.33333	0	4	6.33333
9824	GFP 25	WT	25				Broad	LaNt 8	9421	11		9	5							Broad	LaNt 8	9421	10	2		8							Broad	LaNt 8	9421	10	0	0	8			Broad	LaNt 8	9421	10.3333	1	4.5	7
4385	LaNt 1	WT	1				Broad	LaNt 9	5725	12		6	3							Broad	LaNt 9	5725	11	11									Broad	LaNt 9	5725	10	8	0	2			Broad	LaNt 9	5725	11	9.5	3	2.5
2421	LaNt 2	WT	2				Broad	UT 1	8508	6		6	5							Broad	UT 1	8508	6		1	5							Broad	UT 1	8508	6	0	1	5			Broad	UT 1	8508	6	0	2.66667	5
5194	LaNt 3	WT	3				Broad	UT 10	1718	13		12	3							Broad	UT 10	1718	12			12							Broad	UT 10	1718	10	0	0	9			Broad	UT 10	1718	11.6667	0	6	8
9373	LaNt 4	WT	4				Broad	UT 11	6640	22	22		7							Broad	UT 11	6640	16	4		12							Broad	UT 11	6640	19	0	4	15			Broad	UT 11	6640	19	8.66667	4	11.3333
1616	LaNt 5	WT	5				Broad	UT 12	1578	11		8	6							Broad	UT 12	1578	10		5	5							Broad	UT 12	1578	10	0	5	3			Broad	UT 12	1578	10.3333	0	6	4.66667
7358	LaNt 6	WT	6				Broad	UT 13	1496	9		4	1							Broad	UT 13	1496	8		1	7							Broad	UT 13	1496							Broad	UT 13	1496	8.5	0	2.5	4
8669	LaNt 7	WT	7				Broad	UT 14	8594	3		3	2							Broad	UT 14	8594	3		1	2							Broad	UT 14	8594	3	0	1	2			Broad	UT 14	8594	3	0	1.66667	2
5163	LaNt 8	WT	8				Broad	UT 15	2268	7		7	2							Broad	UT 15	2268	5		1	4							Broad	UT 15	2268	5	0	4	1			Broad	UT 15	2268	5.66667	0	4	2.33333
7379	LaNt 9	WT	9				Broad	UT 16	3963	7		6	3							Broad	UT 16	3963	8		1	7							Broad	UT 16	3963	7	0	4	2			Broad	UT 16	3963	7.33333	0	3.66667	4
4549	LaNt 10	WT	10				Broad	UT 17	9908	9		9	4							Broad	UT 17	9908	9			9							Broad	UT 17	9908	7	0	0	7			Broad	UT 17	9908	8.33333	0	4.5	6.66667
6602	LaNt 11	WT	11				Broad	UT 18	5573	7		6	3							Broad	UT 18	5573	7			7							Broad	UT 18	5573	7	0	0	6			Broad	UT 18	5573	7	0	3	5.33333
3123	LaNt 12	WT	12				Broad	UT 19	5463	5		5	2							Broad	UT 19	5463	6		3	3							Broad	UT 19	5463	5	0	2	2			Broad	UT 19	5463	5.33333	0	3.33333	2.33333
4249	LaNt 13	WT	13				Broad	UT 2	9253	3		3								Broad	UT 2	9253	3		1	2							Broad	UT 2	9253	3	0	3	0			Broad	UT 2	9253	3	0	2.33333	1
8979	LaNt 14	WT	14				Broad	UT 20	5018	9		8								Broad	UT 20	5018	9		5	4							Broad	UT 20	5018	9	0	8	0			Broad	UT 20	5018	9	0	7	2
6537	LaNt 15	WT	15				Broad	UT 21	2813											Broad	UT 21	2813											Broad	UT 21	2813							Broad	UT 21	2813
471	LaNt 16	WT	16				Broad	UT 22	1450											Broad	UT 22	1450											Broad	UT 22	1450	8	0	0	1			Broad	UT 22	1450	8	0	0	1
1023	LaNt 17	WT	17				Broad	UT 23	8484											Broad	UT 23	8484											Broad	UT 23	8484							Broad	UT 23	8484
940	LaNt 18	WT	18				Broad	UT 24	7884											Broad	UT 24	7884											Broad	UT 24	7884							Broad	UT 24	7884
3863	LaNt 19	WT	19				Broad	UT 25	1680											Broad	UT 25	1680											Broad	UT 25	1680							Broad	UT 25	1680
5278	LaNt 20	WT	20				Broad	UT 3	8266	3		3	2							Broad	UT 3	8266	2		1	1							Broad	UT 3	8266	2	0	0	2			Broad	UT 3	8266	2.33333	0	1.33333	1.66667
9389	LaNt 21	WT	21				Broad	UT 4	901	15		4	8							Broad	UT 4	901	13		6	7							Broad	UT 4	901	13	0	4	9			Broad	UT 4	901	13.6667	0	4.66667	8
8287	LaNt 22	WT	22				Broad	UT 5	1699	5		5	3							Broad	UT 5	1699	4		4								Broad	UT 5	1699	4	0	0	2			Broad	UT 5	1699	4.33333	0	3	2.5
5620	LaNt 23	WT	23				Broad	UT 6	6584	6		5	3							Broad	UT 6	6584	4			4							Broad	UT 6	6584	4	0	2	2			Broad	UT 6	6584	4.66667	0	3.5	3
2129	LaNt 24	WT	24				Broad	UT 7	9632	7		7	4							Broad	UT 7	9632	7		2	5							Broad	UT 7	9632	6	0	1	5			Broad	UT 7	9632	6.66667	0	3.33333	4.66667
6486	LaNt 25	WT	25				Broad	UT 8	6843	13		10	6							Broad	UT 8	6843	11		2	9							Broad	UT 8	6843	9	0	4	5			Broad	UT 8	6843	11	0	5.33333	6.66667
9306	UT 1	MMPI	1				Broad	UT 9	180											Broad	UT 9	180	17	3		14							Broad	UT 9	180	16	0	4	10			Broad	UT 9	180	16.5	1.5	4	12
5429	UT 2	MMPI	2				MMP + Broad	GFP 1	8142	26	11	9								MMP + Broad	GFP 1	8142	28	28									MMP + Broad	GFP 1	8142	26	8	18	0			MMP + Broad	GFP 1	8142	26.6667	15.6667	13.5	0
8255	UT 3	MMPI	3				MMP + Broad	GFP 10	348	12		11								MMP + Broad	GFP 10	348	9	2	4	3							MMP + Broad	GFP 10	348	8	1	6	0			MMP + Broad	GFP 10	348	9.66667	1.5	7	1.5
5421	UT 4	MMPI	4				MMP + Broad	GFP 11	415	10	3	4								MMP + Broad	GFP 11	415	10	2	4	2							MMP + Broad	GFP 11	415							MMP + Broad	GFP 11	415	10	2.5	4	2
9387	UT 5	MMPI	5				MMP + Broad	GFP 12	6161	13		6	1							MMP + Broad	GFP 12	6161	11		3	6							MMP + Broad	GFP 12	6161	10	0	6	0			MMP + Broad	GFP 12	6161	11.3333	0	5	2.33333
657	UT 6	MMPI	6				MMP + Broad	GFP 13	1510	10	7	6								MMP + Broad	GFP 13	1510	10	1		9							MMP + Broad	GFP 13	1510	10	3	2	2			MMP + Broad	GFP 13	1510	10	3.66667	4	5.5
8334	UT 7	MMPI	7				MMP + Broad	GFP 14	5653	8		8	1							MMP + Broad	GFP 14	5653	8		2	3							MMP + Broad	GFP 14	5653	7	0	6	1			MMP + Broad	GFP 14	5653	7.66667	0	5.33333	1.66667
1057	UT 8	MMPI	8				MMP + Broad	GFP 15	9186	14		14	1							MMP + Broad	GFP 15	9186	13	11		2							MMP + Broad	GFP 15	9186	12	4	7	1			MMP + Broad	GFP 15	9186	13	7.5	10.5	1.33333
8924	UT 9	MMPI	9				MMP + Broad	GFP 16	4479	14		9	1							MMP + Broad	GFP 16	4479	13	5		6							MMP + Broad	GFP 16	4479	13	5	6	0			MMP + Broad	GFP 16	4479	13.3333	5	7.5	2.33333
6814	UT 10	MMPI	10				MMP + Broad	GFP 17	5493	11		9	1							MMP + Broad	GFP 17	5493	10	5		5							MMP + Broad	GFP 17	5493	11	5	6	0			MMP + Broad	GFP 17	5493	10.6667	5	7.5	2
1317	UT 11	MMPI	11				MMP + Broad	GFP 18	2387	9		8	1							MMP + Broad	GFP 18	2387	10		1	9							MMP + Broad	GFP 18	2387	9	3	4	1			MMP + Broad	GFP 18	2387	9.33333	3	4.33333	3.66667
2767	UT 12	MMPI	12				MMP + Broad	GFP 19	918	18	13	9	2							MMP + Broad	GFP 19	918	14			11							MMP + Broad	GFP 19	918	13	0	11	1			MMP + Broad	GFP 19	918	15	6.5	10	4.66667
5979	UT 13	MMPI	13				MMP + Broad	GFP 2	4112	23	21	13	2							MMP + Broad	GFP 2	4112	23	23									MMP + Broad	GFP 2	4112	21	21	0	0			MMP + Broad	GFP 2	4112	22.3333	21.6667	6.5	1
7926	UT 14	MMPI	14				MMP + Broad	GFP 20	9108	1		1								MMP + Broad	GFP 20	9108	1	1									MMP + Broad	GFP 20	9108	1	0	1	0			MMP + Broad	GFP 20	9108	1	0.5	1	0
5632	UT 15	MMPI	15				MMP + Broad	GFP 21	1393	4		4	1							MMP + Broad	GFP 21	1393	4		3	1							MMP + Broad	GFP 21	1393	4	0	2	1			MMP + Broad	GFP 21	1393	4	0	3	1
7705	UT 16	MMPI	16				MMP + Broad	GFP 22	8957	6		6								MMP + Broad	GFP 22	8957	6			6							MMP + Broad	GFP 22	8957	6	1	1	4			MMP + Broad	GFP 22	8957	6	1	3.5	5
9864	UT 17	MMPI	17				MMP + Broad	GFP 23	2855	6		6								MMP + Broad	GFP 23	2855	6			5							MMP + Broad	GFP 23	2855	6	0	4	0			MMP + Broad	GFP 23	2855	6	0	5	2.5
8792	UT 18	MMPI	18				MMP + Broad	GFP 24	2501	10		5	3							MMP + Broad	GFP 24	2501	10	3	3	4							MMP + Broad	GFP 24	2501	9	3	5	1			MMP + Broad	GFP 24	2501	9.66667	3	4.33333	2.66667
2096	UT 19	MMPI	19				MMP + Broad	GFP 25	1151	9	9	6								MMP + Broad	GFP 25	1151	9		3	6							MMP + Broad	GFP 25	1151	10	0	10	0			MMP + Broad	GFP 25	1151	9.33333	4.5	6.33333	3
6803	UT 20	MMPI	20				MMP + Broad	GFP 3	8448	27	8	18	2							MMP + Broad	GFP 3	8448	26	22	1	3							MMP + Broad	GFP 3	8448	25	10	12	0			MMP + Broad	GFP 3	8448	26	13.3333	10.3333	1.66667
6375	UT 21	MMPI	21				MMP + Broad	GFP 4	8052	23	10	4	4							MMP + Broad	GFP 4	8052	23	21		2							MMP + Broad	GFP 4	8052	21	15	0	6			MMP + Broad	GFP 4	8052	22.3333	15.3333	2	4
4037	UT 22	MMPI	22				MMP + Broad	GFP 5	9880	18	6	12	1							MMP + Broad	GFP 5	9880	14	12	2								MMP + Broad	GFP 5	9880	13	5	0	8			MMP + Broad	GFP 5	9880	15	7.66667	4.66667	4.5
9025	UT 23	MMPI	23				MMP + Broad	GFP 6	2936	10	1	10	1							MMP + Broad	GFP 6	2936	9		2	7							MMP + Broad	GFP 6	2936	8	0	7	1			MMP + Broad	GFP 6	2936	9	0.5	6.33333	3
3125	UT 24	MMPI	24				MMP + Broad	GFP 7	3601	13	2	8	2							MMP + Broad	GFP 7	3601	12	2	5	5							MMP + Broad	GFP 7	3601	10	3	6	1			MMP + Broad	GFP 7	3601	11.6667	2.33333	6.33333	2.66667
6434	UT 25	MMPI	25				MMP + Broad	GFP 8	6136	8		6	2							MMP + Broad	GFP 8	6136	8		5	3							MMP + Broad	GFP 8	6136	8	0	8	0			MMP + Broad	GFP 8	6136	8	0	6.33333	1.66667
3554	GFP 1	MMPI	1				MMP + Broad	GFP 9	9021	19		15	5							MMP + Broad	GFP 9	9021	15	6		9							MMP + Broad	GFP 9	9021	15	3	3	7			MMP + Broad	GFP 9	9021	16.3333	4.5	9	7
1513	GFP 2	MMPI	2				MMP + Broad	LaNt 1	3339	13	4	11	5							MMP + Broad	LaNt 1	3339	10	2	3	5							MMP + Broad	LaNt 1	3339	11	3	3	3			MMP + Broad	LaNt 1	3339	11.3333	3	5.66667	4.33333
7879	GFP 3	MMPI	3				MMP + Broad	LaNt 10	8513	14		10	4							MMP + Broad	LaNt 10	8513	11		1	10							MMP + Broad	LaNt 10	8513	11	0	10	1			MMP + Broad	LaNt 10	8513	12	0	7	5
6351	GFP 4	MMPI	4				MMP + Broad	LaNt 11	4378	6		6	4							MMP + Broad	LaNt 11	4378	6		2	4							MMP + Broad	LaNt 11	4378	0	0	2	4			MMP + Broad	LaNt 11	4378	4	0	3.33333	4
6662	GFP 5	MMPI	5				MMP + Broad	LaNt 12	1075	6		6								MMP + Broad	LaNt 12	1075	4		4								MMP + Broad	LaNt 12	1075	4	0	4	0			MMP + Broad	LaNt 12	1075	4.66667	0	4.66667	0
9022	GFP 6	MMPI	6				MMP + Broad	LaNt 13	5212	15		12	4							MMP + Broad	LaNt 13	5212	11		1	10							MMP + Broad	LaNt 13	5212							MMP + Broad	LaNt 13	5212	13	0	6.5	7
2837	GFP 7	MMPI	7				MMP + Broad	LaNt 14	8130	8		8	7							MMP + Broad	LaNt 14	8130	7		4	3							MMP + Broad	LaNt 14	8130	7	0	6	1			MMP + Broad	LaNt 14	8130	7.33333	0	6	3.66667
1326	GFP 8	MMPI	8				MMP + Broad	LaNt 15	1904	6		5	2							MMP + Broad	LaNt 15	1904	6		4	2							MMP + Broad	LaNt 15	1904	6	0	3	2			MMP + Broad	LaNt 15	1904	6	0	4	2
9052	GFP 9	MMPI	9				MMP + Broad	LaNt 16	3270	15	2	15	2							MMP + Broad	LaNt 16	3270	14		11	3							MMP + Broad	LaNt 16	3270	12	0	0	12			MMP + Broad	LaNt 16	3270	13.6667	1	8.66667	5.66667
3178	GFP 10	MMPI	10				MMP + Broad	LaNt 17	3884	14	2	7	2							MMP + Broad	LaNt 17	3884	12	5	4	2							MMP + Broad	LaNt 17	3884	10	5	3	1			MMP + Broad	LaNt 17	3884	12	4	4.66667	1.66667
6955	GFP 11	MMPI	11				MMP + Broad	LaNt 18	9396	5		5	1							MMP + Broad	LaNt 18	9396	5		5								MMP + Broad	LaNt 18	9396	5	0	5	0			MMP + Broad	LaNt 18	9396	5	0	5	0.5
9334	GFP 12	MMPI	12				MMP + Broad	LaNt 19	5413	13		10	4							MMP + Broad	LaNt 19	5413	12		4	8							MMP + Broad	LaNt 19	5413	12	2	4	4			MMP + Broad	LaNt 19	5413	12.3333	2	6	5.33333
1685	GFP 13	MMPI	13				MMP + Broad	LaNt 2	5841	17		14	6							MMP + Broad	LaNt 2	5841	15	4	4	7							MMP + Broad	LaNt 2	5841	15	1	10	4			MMP + Broad	LaNt 2	5841	15.6667	2.5	9.33333	5.66667
3767	GFP 14	MMPI	14				MMP + Broad	LaNt 20	3532	7		7	3							MMP + Broad	LaNt 20	3532	7		7								MMP + Broad	LaNt 20	3532	7	0	6	1			MMP + Broad	LaNt 20	3532	7	0	6.66667	2
95	GFP 15	MMPI	15				MMP + Broad	LaNt 21	1654	9		9	1							MMP + Broad	LaNt 21	1654	9		9								MMP + Broad	LaNt 21	1654	8	0	6	0			MMP + Broad	LaNt 21	1654	8.66667	0	8	0.5
5708	GFP 16	MMPI	16				MMP + Broad	LaNt 22	3086											MMP + Broad	LaNt 22	3086											MMP + Broad	LaNt 22	3086							MMP + Broad	LaNt 22	3086
5428	GFP 17	MMPI	17				MMP + Broad	LaNt 23	8659											MMP + Broad	LaNt 23	8659											MMP + Broad	LaNt 23	8659							MMP + Broad	LaNt 23	8659
7619	GFP 18	MMPI	18				MMP + Broad	LaNt 24	5188											MMP + Broad	LaNt 24	5188											MMP + Broad	LaNt 24	5188							MMP + Broad	LaNt 24	5188
4404	GFP 19	MMPI	19				MMP + Broad	LaNt 25	261											MMP + Broad	LaNt 25	261											MMP + Broad	LaNt 25	261							MMP + Broad	LaNt 25	261
514	GFP 20	MMPI	20				MMP + Broad	LaNt 3	8680	10	1	10	2							MMP + Broad	LaNt 3	8680	10		5	5							MMP + Broad	LaNt 3	8680	7	2	5	0			MMP + Broad	LaNt 3	8680	9	1.5	6.66667	2.33333
2113	GFP 21	MMPI	21				MMP + Broad	LaNt 4	1256	26	2	16	5							MMP + Broad	LaNt 4	1256	24			24							MMP + Broad	LaNt 4	1256	21	4	2	15			MMP + Broad	LaNt 4	1256	23.6667	3	9	14.6667
9998	GFP 22	MMPI	22				MMP + Broad	LaNt 5	5471	9		9	4							MMP + Broad	LaNt 5	5471	9		9								MMP + Broad	LaNt 5	5471	9	0	0	9			MMP + Broad	LaNt 5	5471	9	0	6	6.5
4659	GFP 23	MMPI	23				MMP + Broad	LaNt 6	9739	11		9	6							MMP + Broad	LaNt 6	9739	11		5	5							MMP + Broad	LaNt 6	9739	10	0	5	4			MMP + Broad	LaNt 6	9739	10.6667	0	6.33333	5
9065	GFP 24	MMPI	24				MMP + Broad	LaNt 7	4988	6		6	5							MMP + Broad	LaNt 7	4988	6		1	5							MMP + Broad	LaNt 7	4988	6	0	6	0			MMP + Broad	LaNt 7	4988	6	0	4.33333	3.33333
3722	GFP 25	MMPI	25				MMP + Broad	LaNt 8	5041	10		10								MMP + Broad	LaNt 8	5041	9		4	5							MMP + Broad	LaNt 8	5041	9	0	8	1			MMP + Broad	LaNt 8	5041	9.33333	0	7.33333	3
2196	LaNt 1	MMPI	1				MMP + Broad	LaNt 9	8789	15		14	4							MMP + Broad	LaNt 9	8789	15	1	2	12							MMP + Broad	LaNt 9	8789	15	0	10	6			MMP + Broad	LaNt 9	8789	15	0.5	8.66667	7.33333
9101	LaNt 2	MMPI	2				MMP + Broad	UT 1	7252	16	5	11								MMP + Broad	UT 1	7252	16	11	2	3							MMP + Broad	UT 1	7252	14	10	2	2			MMP + Broad	UT 1	7252	15.3333	8.66667	5	2.5
6340	LaNt 3	MMPI	3				MMP + Broad	UT 10	5340	8		8								MMP + Broad	UT 10	5340	8		2	6							MMP + Broad	UT 10	5340	8	0	0	8			MMP + Broad	UT 10	5340	8	0	3.33333	7
3411	LaNt 4	MMPI	4				MMP + Broad	UT 11	6766	8		8	2							MMP + Broad	UT 11	6766	6		1	5							MMP + Broad	UT 11	6766	7	0	0	7			MMP + Broad	UT 11	6766	7	0	3	4.66667
5062	LaNt 5	MMPI	5				MMP + Broad	UT 12	1866	5		5								MMP + Broad	UT 12	1866	5		3	2							MMP + Broad	UT 12	1866	5	0	5	0			MMP + Broad	UT 12	1866	5	0	4.33333	1
3873	LaNt 6	MMPI	6				MMP + Broad	UT 13	143	9	1	5	2							MMP + Broad	UT 13	143	9		4	5							MMP + Broad	UT 13	143	9	1	0	8			MMP + Broad	UT 13	143	9	1	3	5
1417	LaNt 7	MMPI	7				MMP + Broad	UT 14	3173	9		9	3							MMP + Broad	UT 14	3173	9		2	7							MMP + Broad	UT 14	3173	8	0	5	3			MMP + Broad	UT 14	3173	8.66667	0	5.33333	4.33333
5037	LaNt 8	MMPI	8				MMP + Broad	UT 15	9343	8		7								MMP + Broad	UT 15	9343	6		1	5							MMP + Broad	UT 15	9343	5	0	5	0			MMP + Broad	UT 15	9343	6.33333	0	4.33333	2.5
5651	LaNt 9	MMPI	9				MMP + Broad	UT 16	4065											MMP + Broad	UT 16	4065	4		3								MMP + Broad	UT 16	4065	4	0	4	0			MMP + Broad	UT 16	4065	4	0	3.5	0
3846	LaNt 10	MMPI	10				MMP + Broad	UT 17	7311	12	4	11								MMP + Broad	UT 17	7311	10	6	1	3							MMP + Broad	UT 17	7311	9	5	4	0			MMP + Broad	UT 17	7311	10.3333	5	5.33333	1.5
9991	LaNt 11	MMPI	11				MMP + Broad	UT 18	8892	9		8	4							MMP + Broad	UT 18	8892	8		3	5							MMP + Broad	UT 18	8892	8	0	6	2			MMP + Broad	UT 18	8892	8.33333	0	5.66667	3.66667
2405	LaNt 12	MMPI	12				MMP + Broad	UT 19	1935	4		4								MMP + Broad	UT 19	1935	3		3								MMP + Broad	UT 19	1935	3	0	2	0			MMP + Broad	UT 19	1935	3.33333	0	3	0
7297	LaNt 13	MMPI	13				MMP + Broad	UT 2	5693	17		14	1							MMP + Broad	UT 2	5693	14		6	8							MMP + Broad	UT 2	5693	14	0	13	0			MMP + Broad	UT 2	5693	15	0	11	3
7161	LaNt 14	MMPI	14				MMP + Broad	UT 20	3041	17	3	12								MMP + Broad	UT 20	3041	16	16									MMP + Broad	UT 20	3041	16	10	5	0			MMP + Broad	UT 20	3041	16.3333	9.66667	8.5	0
92	LaNt 15	MMPI	15				MMP + Broad	UT 21	1192	13	12	6	1							MMP + Broad	UT 21	1192	12	5		7							MMP + Broad	UT 21	1192	12	1	4	4			MMP + Broad	UT 21	1192	12.3333	6	5	4
7141	LaNt 16	MMPI	16				MMP + Broad	UT 22	6593											MMP + Broad	UT 22	6593											MMP + Broad	UT 22	6593							MMP + Broad	UT 22	6593
4380	LaNt 17	MMPI	17				MMP + Broad	UT 23	8193											MMP + Broad	UT 23	8193											MMP + Broad	UT 23	8193							MMP + Broad	UT 23	8193
7754	LaNt 18	MMPI	18				MMP + Broad	UT 24	8714											MMP + Broad	UT 24	8714											MMP + Broad	UT 24	8714							MMP + Broad	UT 24	8714
6718	LaNt 19	MMPI	19				MMP + Broad	UT 25	1887											MMP + Broad	UT 25	1887											MMP + Broad	UT 25	1887							MMP + Broad	UT 25	1887
1505	LaNt 20	MMPI	20				MMP + Broad	UT 3	6026	11		7								MMP + Broad	UT 3	6026	10	2	6	2							MMP + Broad	UT 3	6026	9	0	6	1			MMP + Broad	UT 3	6026	10	1	6.33333	1.5
6776	LaNt 21	MMPI	21				MMP + Broad	UT 4	1595	11	4	4	2							MMP + Broad	UT 4	1595	12		4	7							MMP + Broad	UT 4	1595	11	0	10	0			MMP + Broad	UT 4	1595	11.3333	2	6	3
361	LaNt 22	MMPI	22				MMP + Broad	UT 5	5580	10	5	4								MMP + Broad	UT 5	5580	9	7		2							MMP + Broad	UT 5	5580	10	4	6	0			MMP + Broad	UT 5	5580	9.66667	5.33333	5	1
5201	LaNt 23	MMPI	23				MMP + Broad	UT 6	5554	10	2	5	2							MMP + Broad	UT 6	5554	9	7	2								MMP + Broad	UT 6	5554	7	4	3	0			MMP + Broad	UT 6	5554	8.66667	4.33333	3.33333	1
2322	LaNt 24	MMPI	24				MMP + Broad	UT 7	7735	13	4	8								MMP + Broad	UT 7	7735	13	10		3							MMP + Broad	UT 7	7735	13	8	3	0			MMP + Broad	UT 7	7735	13	7.33333	5.5	1.5
2540	LaNt 25	MMPI	25				MMP + Broad	UT 8	7468	14		13	2							MMP + Broad	UT 8	7468	11		1	10							MMP + Broad	UT 8	7468	10	0	8	2			MMP + Broad	UT 8	7468	11.6667	0	7.33333	4.66667
8508	UT 1	Broad	1				MMP + Broad	UT 9	5479	12		12	1							MMP + Broad	UT 9	5479	12	3		9							MMP + Broad	UT 9	5479	11	4	7	0			MMP + Broad	UT 9	5479	11.6667	3.5	9.5	3.33333
9253	UT 2	Broad	2				MMPI	GFP 1	3554											MMPI	GFP 1	3554	0										MMPI	GFP 1	3554							MMPI	GFP 1	3554
8266	UT 3	Broad	3				MMPI	GFP 10	3178	18	2	13	3							MMPI	GFP 10	3178	15			15							MMPI	GFP 10	3178	16	2	6	6			MMPI	GFP 10	3178	16.3333	2	9.5	8
901	UT 4	Broad	4				MMPI	GFP 11	6955	14		11								MMPI	GFP 11	6955	13		6	7							MMPI	GFP 11	6955	13	0	10	1			MMPI	GFP 11	6955	13.3333	0	9	4
1699	UT 5	Broad	5				MMPI	GFP 12	9334	15		13	1							MMPI	GFP 12	9334	16		6	10							MMPI	GFP 12	9334	15	0	13	2			MMPI	GFP 12	9334	15.3333	0	10.6667	4.33333
6584	UT 6	Broad	6				MMPI	GFP 13	1685	12		9	1							MMPI	GFP 13	1685	10		2	8							MMPI	GFP 13	1685	10	0	6	0			MMPI	GFP 13	1685	10.6667	0	5.66667	3
9632	UT 7	Broad	7				MMPI	GFP 14	3767	8		8								MMPI	GFP 14	3767	8		8								MMPI	GFP 14	3767	8	0	5	3			MMPI	GFP 14	3767	8	0	7	3
6843	UT 8	Broad	8				MMPI	GFP 15	95	2		2	1							MMPI	GFP 15	95	12		6	1							MMPI	GFP 15	95	11	0	6	5			MMPI	GFP 15	95	8.33333	0	4.66667	2.33333
180	UT 9	Broad	9				MMPI	GFP 16	5708											MMPI	GFP 16	5708											MMPI	GFP 16	5708	11	5	6	0			MMPI	GFP 16	5708	11	5	6	0
1718	UT 10	Broad	10				MMPI	GFP 17	5428											MMPI	GFP 17	5428											MMPI	GFP 17	5428							MMPI	GFP 17	5428
6640	UT 11	Broad	11				MMPI	GFP 18	7619											MMPI	GFP 18	7619											MMPI	GFP 18	7619							MMPI	GFP 18	7619
1578	UT 12	Broad	12				MMPI	GFP 19	4404											MMPI	GFP 19	4404											MMPI	GFP 19	4404							MMPI	GFP 19	4404
1496	UT 13	Broad	13				MMPI	GFP 2	1513	18	10	4	1							MMPI	GFP 2	1513	18	12		6							MMPI	GFP 2	1513	17	8	3	3			MMPI	GFP 2	1513	17.6667	10	3.5	3.33333
8594	UT 14	Broad	14				MMPI	GFP 20	514											MMPI	GFP 20	514											MMPI	GFP 20	514							MMPI	GFP 20	514
2268	UT 15	Broad	15				MMPI	GFP 21	2113											MMPI	GFP 21	2113											MMPI	GFP 21	2113							MMPI	GFP 21	2113
3963	UT 16	Broad	16				MMPI	GFP 22	9998											MMPI	GFP 22	9998											MMPI	GFP 22	9998							MMPI	GFP 22	9998
9908	UT 17	Broad	17				MMPI	GFP 23	4659											MMPI	GFP 23	4659											MMPI	GFP 23	4659							MMPI	GFP 23	4659
5573	UT 18	Broad	18				MMPI	GFP 24	9065											MMPI	GFP 24	9065											MMPI	GFP 24	9065							MMPI	GFP 24	9065
5463	UT 19	Broad	19				MMPI	GFP 25	3722											MMPI	GFP 25	3722											MMPI	GFP 25	3722							MMPI	GFP 25	3722
5018	UT 20	Broad	20				MMPI	GFP 3	7879	21	7	9	3							MMPI	GFP 3	7879	19	10	2	7							MMPI	GFP 3	7879	19	13	4	2			MMPI	GFP 3	7879	19.6667	10	5	4
2813	UT 21	Broad	21				MMPI	GFP 4	6351	26	3	15	5							MMPI	GFP 4	6351	19	8		11							MMPI	GFP 4	6351	21	12	0	8			MMPI	GFP 4	6351	22	7.66667	7.5	8
1450	UT 22	Broad	22				MMPI	GFP 5	6662	22	19	4	1							MMPI	GFP 5	6662	21	21									MMPI	GFP 5	6662	20	17	1	2			MMPI	GFP 5	6662	21	19	2.5	1.5
8484	UT 23	Broad	23				MMPI	GFP 6	9022	26	25	18	3							MMPI	GFP 6	9022	28	22	1	5							MMPI	GFP 6	9022	25	12	8	5			MMPI	GFP 6	9022	26.3333	19.6667	9	4.33333
7884	UT 24	Broad	24				MMPI	GFP 7	2837	13	2	3								MMPI	GFP 7	2837	11			11							MMPI	GFP 7	2837	10	3	5	1			MMPI	GFP 7	2837	11.3333	2.5	4	6
1680	UT 25	Broad	25				MMPI	GFP 8	1326	9	2	6								MMPI	GFP 8	1326	9		7	2							MMPI	GFP 8	1326	9	0	2	5			MMPI	GFP 8	1326	9	1	5	3.5
5511	GFP 1	Broad	1				MMPI	GFP 9	9052	17		14	5							MMPI	GFP 9	9052	14			14							MMPI	GFP 9	9052	15	0	8	4			MMPI	GFP 9	9052	15.3333	0	11	7.66667
7488	GFP 2	Broad	2				MMPI	LaNt 1	2196	14	1	9	5							MMPI	LaNt 1	2196	14	3		11							MMPI	LaNt 1	2196	14	3	7	4			MMPI	LaNt 1	2196	14	2.33333	8	6.66667
4857	GFP 3	Broad	3				MMPI	LaNt 10	3846	12		10	2							MMPI	LaNt 10	3846	10	2	5	3							MMPI	LaNt 10	3846	10	2	8	1			MMPI	LaNt 10	3846	10.6667	2	7.66667	2
2750	GFP 4	Broad	4				MMPI	LaNt 11	9991	16	1	16	5							MMPI	LaNt 11	9991	14	1	4	9							MMPI	LaNt 11	9991	12	0	8	4			MMPI	LaNt 11	9991	14	0.666667	9.33333	6
4083	GFP 5	Broad	5				MMPI	LaNt 12	2405	11		10	2							MMPI	LaNt 12	2405	11		10								MMPI	LaNt 12	2405	11	1	10	0			MMPI	LaNt 12	2405	11	1	10	1
1964	GFP 6	Broad	6				MMPI	LaNt 13	7297	16		16	6							MMPI	LaNt 13	7297	13		5	8							MMPI	LaNt 13	7297	13	0	8	5			MMPI	LaNt 13	7297	14	0	9.66667	6.33333
1931	GFP 7	Broad	7				MMPI	LaNt 14	7161	10	3	10								MMPI	LaNt 14	7161	10		8								MMPI	LaNt 14	7161	10	8	2	0			MMPI	LaNt 14	7161	10	5.5	6.66667	0
4866	GFP 8	Broad	8				MMPI	LaNt 15	92	2		2	1							MMPI	LaNt 15	92	7	1	3	3							MMPI	LaNt 15	92	6	1	2	3			MMPI	LaNt 15	92	5	1	2.33333	2.33333
5662	GFP 9	Broad	9				MMPI	LaNt 16	7141	15		14	3							MMPI	LaNt 16	7141	12		8	4							MMPI	LaNt 16	7141	11	0	8	0			MMPI	LaNt 16	7141	12.6667	0	10	2.33333
9419	GFP 10	Broad	10				MMPI	LaNt 17	4380	6		6	2							MMPI	LaNt 17	4380	6		5								MMPI	LaNt 17	4380	4	0	3	1			MMPI	LaNt 17	4380	5.33333	0	4.66667	1.5
2913	GFP 11	Broad	11				MMPI	LaNt 18	7754											MMPI	LaNt 18	7754											MMPI	LaNt 18	7754							MMPI	LaNt 18	7754
6979	GFP 12	Broad	12				MMPI	LaNt 19	6718											MMPI	LaNt 19	6718											MMPI	LaNt 19	6718							MMPI	LaNt 19	6718
2832	GFP 13	Broad	13				MMPI	LaNt 2	9101	19	3	14	3							MMPI	LaNt 2	9101	16	14		2							MMPI	LaNt 2	9101	14	8	4	2			MMPI	LaNt 2	9101	16.3333	8.33333	9	2.33333
6529	GFP 14	Broad	14				MMPI	LaNt 20	1505											MMPI	LaNt 20	1505											MMPI	LaNt 20	1505							MMPI	LaNt 20	1505
2873	GFP 15	Broad	15				MMPI	LaNt 21	6776											MMPI	LaNt 21	6776											MMPI	LaNt 21	6776							MMPI	LaNt 21	6776
5031	GFP 16	Broad	16				MMPI	LaNt 22	361											MMPI	LaNt 22	361											MMPI	LaNt 22	361	5	1	4	0			MMPI	LaNt 22	361	5	1	4	0
5372	GFP 17	Broad	17				MMPI	LaNt 23	5201											MMPI	LaNt 23	5201											MMPI	LaNt 23	5201	12	2	9	1			MMPI	LaNt 23	5201	12	2	9	1
4957	GFP 18	Broad	18				MMPI	LaNt 24	2322											MMPI	LaNt 24	2322											MMPI	LaNt 24	2322							MMPI	LaNt 24	2322
4367	GFP 19	Broad	19				MMPI	LaNt 25	2540											MMPI	LaNt 25	2540											MMPI	LaNt 25	2540							MMPI	LaNt 25	2540
157	GFP 20	Broad	20				MMPI	LaNt 3	6340	7	3	2	1							MMPI	LaNt 3	6340	7	4		1							MMPI	LaNt 3	6340	7	5	0	0			MMPI	LaNt 3	6340	7	4	1	0.666667
7545	GFP 21	Broad	21				MMPI	LaNt 4	3411	15	1	15	4							MMPI	LaNt 4	3411	12		4	8							MMPI	LaNt 4	3411	15	3	2	10			MMPI	LaNt 4	3411	14	2	7	7.33333
7955	GFP 22	Broad	22				MMPI	LaNt 5	5062	13		12	3							MMPI	LaNt 5	5062	8	6	1	1							MMPI	LaNt 5	5062	9	6	3	0			MMPI	LaNt 5	5062	10	6	5.33333	1.33333
95	GFP 23	Broad	23				MMPI	LaNt 6	3873	13		13	4							MMPI	LaNt 6	3873	11		8	3							MMPI	LaNt 6	3873	10	1	9	0			MMPI	LaNt 6	3873	11.3333	1	10	2.33333
6681	GFP 24	Broad	24				MMPI	LaNt 7	1417	12	1	11	5							MMPI	LaNt 7	1417	9		9								MMPI	LaNt 7	1417	9	0	5	4			MMPI	LaNt 7	1417	10	0.5	8.33333	4.5
4864	GFP 25	Broad	25				MMPI	LaNt 8	5037	11		10	3							MMPI	LaNt 8	5037	9		3	6							MMPI	LaNt 8	5037	10	2	7	1			MMPI	LaNt 8	5037	10	2	6.66667	3.33333
7318	LaNt 1	Broad	1				MMPI	LaNt 9	5651	19	1	16	2							MMPI	LaNt 9	5651	15	7		8							MMPI	LaNt 9	5651	17	9	6	0			MMPI	LaNt 9	5651	17	5.66667	11	3.33333
3613	LaNt 2	Broad	2				MMPI	UT 1	9306	5		5	2							MMPI	UT 1	9306	5		3	2							MMPI	UT 1	9306	5	0	5	0			MMPI	UT 1	9306	5	0	4.33333	1.33333
5840	LaNt 3	Broad	3				MMPI	UT 10	6814	8		8	5							MMPI	UT 10	6814	8		8								MMPI	UT 10	6814	8	0	8	0			MMPI	UT 10	6814	8	0	8	2.5
6805	LaNt 4	Broad	4				MMPI	UT 11	1317	10	2	8	1							MMPI	UT 11	1317	9		5	4							MMPI	UT 11	1317	8	1	6	1			MMPI	UT 11	1317	9	1.5	6.33333	2
6508	LaNt 5	Broad	5				MMPI	UT 12	2767	15		12								MMPI	UT 12	2767	13		8	5							MMPI	UT 12	2767	13	2	11	0			MMPI	UT 12	2767	13.6667	2	10.3333	2.5
3919	LaNt 6	Broad	6				MMPI	UT 13	5979	17		10	4							MMPI	UT 13	5979	15	7		8							MMPI	UT 13	5979	12	4	6	2			MMPI	UT 13	5979	14.6667	5.5	8	4.66667
9385	LaNt 7	Broad	7				MMPI	UT 14	7926	10		10								MMPI	UT 14	7926	9		3	6							MMPI	UT 14	7926	9	0	9	0			MMPI	UT 14	7926	9.33333	0	7.33333	3
9421	LaNt 8	Broad	8				MMPI	UT 15	5632	18		15								MMPI	UT 15	5632	18			18							MMPI	UT 15	5632	15	4	8	0			MMPI	UT 15	5632	17	4	11.5	9
5725	LaNt 9	Broad	9				MMPI	UT 16	7705	27	24	4								MMPI	UT 16	7705	26	26									MMPI	UT 16	7705	24	20	4	0			MMPI	UT 16	7705	25.6667	23.3333	4	0
1701	LaNt 10	Broad	10				MMPI	UT 17	9864	20	6	12								MMPI	UT 17	9864	20	11		7							MMPI	UT 17	9864	20	5	15	0			MMPI	UT 17	9864	20	7.33333	13.5	3.5
9622	LaNt 11	Broad	11				MMPI	UT 18	8792	13		13	4							MMPI	UT 18	8792	13		3	10							MMPI	UT 18	8792	13	0	9	6			MMPI	UT 18	8792	13	0	8.33333	6.66667
3714	LaNt 12	Broad	12				MMPI	UT 19	2096	8		8	1							MMPI	UT 19	2096	7			7							MMPI	UT 19	2096	6	2	2	0			MMPI	UT 19	2096	7	2	5	2.66667
1936	LaNt 13	Broad	13				MMPI	UT 2	5429	5		4								MMPI	UT 2	5429	4		4								MMPI	UT 2	5429	4	0	4	0			MMPI	UT 2	5429	4.33333	0	4	0
9203	LaNt 14	Broad	14				MMPI	UT 20	6803	2		2	1							MMPI	UT 20	6803	2		2								MMPI	UT 20	6803	2	0	0	2			MMPI	UT 20	6803	2	0	1.33333	1.5
5052	LaNt 15	Broad	15				MMPI	UT 21	6375	5		5								MMPI	UT 21	6375	5		5								MMPI	UT 21	6375	5	0	1	4			MMPI	UT 21	6375	5	0	3.66667	4
1973	LaNt 16	Broad	16				MMPI	UT 22	4037	4		4								MMPI	UT 22	4037											MMPI	UT 22	4037							MMPI	UT 22	4037	4	0	4	0
3568	LaNt 17	Broad	17				MMPI	UT 23	9025											MMPI	UT 23	9025											MMPI	UT 23	9025							MMPI	UT 23	9025
7547	LaNt 18	Broad	18				MMPI	UT 24	3125											MMPI	UT 24	3125											MMPI	UT 24	3125							MMPI	UT 24	3125
5439	LaNt 19	Broad	19				MMPI	UT 25	6434											MMPI	UT 25	6434											MMPI	UT 25	6434							MMPI	UT 25	6434
9943	LaNt 20	Broad	20				MMPI	UT 3	8255	8		6								MMPI	UT 3	8255	6		4	2							MMPI	UT 3	8255	6	1	5	0			MMPI	UT 3	8255	6.66667	1	5	1
753	LaNt 21	Broad	21				MMPI	UT 4	5421	8		7								MMPI	UT 4	5421	7		7								MMPI	UT 4	5421	7	1	5	2			MMPI	UT 4	5421	7.33333	1	6.33333	2
7154	LaNt 22	Broad	22				MMPI	UT 5	9387	10		10	1							MMPI	UT 5	9387	8		2	6							MMPI	UT 5	9387	7	1	6	0			MMPI	UT 5	9387	8.33333	1	6	2.33333
737	LaNt 23	Broad	23				MMPI	UT 6	657	17	7	10								MMPI	UT 6	657	16			15							MMPI	UT 6	657	14	2	12	0			MMPI	UT 6	657	15.6667	4.5	11	7.5
177	LaNt 24	Broad	24				MMPI	UT 7	8334	11		11								MMPI	UT 7	8334	9		3	6							MMPI	UT 7	8334	9	0	9	0			MMPI	UT 7	8334	9.66667	0	7.66667	3
820	LaNt 25	Broad	25				MMPI	UT 8	1057	12	5	8								MMPI	UT 8	1057	10	5	1	4							MMPI	UT 8	1057	9	2	6	1			MMPI	UT 8	1057	10.3333	4	5	2.5
7252	UT 1	MMP + Broad	1				MMPI	UT 9	8924	11	2	9	1							MMPI	UT 9	8924	10	2		8							MMPI	UT 9	8924	10	2	0	6			MMPI	UT 9	8924	10.3333	2	4.5	5
5693	UT 2	MMP + Broad	2				WT	GFP 1	1640	19	3	14	5							WT	GFP 1	1640	21	11	2	5							WT	GFP 1	1640	20	0	18	2			WT	GFP 1	1640	20	4.66667	11.3333	4
6026	UT 3	MMP + Broad	3				WT	GFP 10	7868	13		13	7							WT	GFP 10	7868	13			13							WT	GFP 10	7868	13	0	2	11			WT	GFP 10	7868	13	0	7.5	10.3333
1595	UT 4	MMP + Broad	4				WT	GFP 11	9844	17	1	15	3							WT	GFP 11	9844	18	12	3	3							WT	GFP 11	9844	13	4	5	4			WT	GFP 11	9844	16	5.66667	7.66667	3.33333
5580	UT 5	MMP + Broad	5				WT	GFP 12	8008	15		15	7							WT	GFP 12	8008	14		4	10							WT	GFP 12	8008	13	0	7	6			WT	GFP 12	8008	14	0	8.66667	7.66667
5554	UT 6	MMP + Broad	6				WT	GFP 13	3214	14		14	2							WT	GFP 13	3214	14			14							WT	GFP 13	3214	12	0	2	8			WT	GFP 13	3214	13.3333	0	8	8
7735	UT 7	MMP + Broad	7				WT	GFP 14	1895	18	1	14	6							WT	GFP 14	1895	18	12		6							WT	GFP 14	1895	16	3	10	1			WT	GFP 14	1895	17.3333	5.33333	12	4.33333
7468	UT 8	MMP + Broad	8				WT	GFP 15	581	18	10	6								WT	GFP 15	581	16	10		6							WT	GFP 15	581	15	4	4	4			WT	GFP 15	581	16.3333	8	5	5
5479	UT 9	MMP + Broad	9				WT	GFP 16	9475	10		10	4							WT	GFP 16	9475	10		1	9							WT	GFP 16	9475	9	1	6	2			WT	GFP 16	9475	9.66667	1	5.66667	5
5340	UT 10	MMP + Broad	10				WT	GFP 17	3801	6		4								WT	GFP 17	3801	6		4								WT	GFP 17	3801	6	0	0	4			WT	GFP 17	3801	6	0	2.66667	4
6766	UT 11	MMP + Broad	11				WT	GFP 18	1791	5		5	1							WT	GFP 18	1791	4		4								WT	GFP 18	1791	5	1	4	0			WT	GFP 18	1791	4.66667	1	4.33333	0.5
1866	UT 12	MMP + Broad	12				WT	GFP 19	1245											WT	GFP 19	1245											WT	GFP 19	1245							WT	GFP 19	1245
143	UT 13	MMP + Broad	13				WT	GFP 2	5581	12		12	2							WT	GFP 2	5581	10	1	1	8							WT	GFP 2	5581	9	0	4	5			WT	GFP 2	5581	10.3333	0.5	5.66667	5
3173	UT 14	MMP + Broad	14				WT	GFP 20	658											WT	GFP 20	658											WT	GFP 20	658							WT	GFP 20	658
9343	UT 15	MMP + Broad	15				WT	GFP 21	731											WT	GFP 21	731											WT	GFP 21	731							WT	GFP 21	731
4065	UT 16	MMP + Broad	16				WT	GFP 22	426											WT	GFP 22	426											WT	GFP 22	426							WT	GFP 22	426
7311	UT 17	MMP + Broad	17				WT	GFP 23	7000											WT	GFP 23	7000											WT	GFP 23	7000							WT	GFP 23	7000
8892	UT 18	MMP + Broad	18				WT	GFP 24	6983											WT	GFP 24	6983											WT	GFP 24	6983							WT	GFP 24	6983
1935	UT 19	MMP + Broad	19				WT	GFP 25	9824											WT	GFP 25	9824											WT	GFP 25	9824							WT	GFP 25	9824
3041	UT 20	MMP + Broad	20				WT	GFP 3	7306	34	20	16	7							WT	GFP 3	7306	31	27		4							WT	GFP 3	7306	27	15	0	12			WT	GFP 3	7306	30.6667	20.6667	8	7.66667
1192	UT 21	MMP + Broad	21				WT	GFP 4	3854	22	22	3								WT	GFP 4	3854	21	21									WT	GFP 4	3854	19	15	4	0			WT	GFP 4	3854	20.6667	19.3333	3.5	0
6593	UT 22	MMP + Broad	22				WT	GFP 5	3866	13		13	4							WT	GFP 5	3866	14			14							WT	GFP 5	3866	12	0	8	4			WT	GFP 5	3866	13	0	10.5	7.33333
8193	UT 23	MMP + Broad	23				WT	GFP 6	4167	13	1	12	3							WT	GFP 6	4167	14		3	11							WT	GFP 6	4167	11	1	1	8			WT	GFP 6	4167	12.6667	1	5.33333	7.33333
8714	UT 24	MMP + Broad	24				WT	GFP 7	987	8	6	5	1							WT	GFP 7	987	8		4	4							WT	GFP 7	987	8	2	5	1			WT	GFP 7	987	8	4	4.66667	2
1887	UT 25	MMP + Broad	25				WT	GFP 8	5213	14		14	4							WT	GFP 8	5213	14		1	13							WT	GFP 8	5213	13	0	3	10			WT	GFP 8	5213	13.6667	0	6	9
8142	GFP 1	MMP + Broad	1				WT	GFP 9	2774	13	1	7								WT	GFP 9	2774	13	2		11							WT	GFP 9	2774	11	3	5	0			WT	GFP 9	2774	12.3333	2	6	5.5
4112	GFP 2	MMP + Broad	2				WT	LaNt 1	4385	9		8	9							WT	LaNt 1	4385	9			8							WT	LaNt 1	4385	9	9	1	8			WT	LaNt 1	4385	9	9	4.5	8.33333
8448	GFP 3	MMP + Broad	3				WT	LaNt 10	4549	10		8	5							WT	LaNt 10	4549	10		2	8							WT	LaNt 10	4549	9	0	6	3			WT	LaNt 10	4549	9.66667	0	5.33333	5.33333
8052	GFP 4	MMP + Broad	4				WT	LaNt 11	6602	17		15	5							WT	LaNt 11	6602	12	2		10							WT	LaNt 11	6602	13	0	0	13			WT	LaNt 11	6602	14	1	7.5	9.33333
9880	GFP 5	MMP + Broad	5				WT	LaNt 12	3123	8		6	5							WT	LaNt 12	3123	8		6	2							WT	LaNt 12	3123	6	0	4	1			WT	LaNt 12	3123	7.33333	0	5.33333	2.66667
2936	GFP 6	MMP + Broad	6				WT	LaNt 13	4249	5		5	4							WT	LaNt 13	4249	5			5							WT	LaNt 13	4249	5	0	0	5			WT	LaNt 13	4249	5	0	2.5	4.66667
3601	GFP 7	MMP + Broad	7				WT	LaNt 14	8979	8		8	8							WT	LaNt 14	8979	7			7							WT	LaNt 14	8979	7	0	0	7			WT	LaNt 14	8979	7.33333	0	4	7.33333
6136	GFP 8	MMP + Broad	8				WT	LaNt 15	6537	11		11	9							WT	LaNt 15	6537	8			8							WT	LaNt 15	6537	8	0	0	8			WT	LaNt 15	6537	9	0	5.5	8.33333
9021	GFP 9	MMP + Broad	9				WT	LaNt 16	471	16		6	11							WT	LaNt 16	471	16			15							WT	LaNt 16	471	12	0	0	12			WT	LaNt 16	471	14.6667	0	3	12.6667
348	GFP 10	MMP + Broad	10				WT	LaNt 17	1023	16	2	12	13							WT	LaNt 17	1023	15	1	2	12							WT	LaNt 17	1023	14	1	3	9			WT	LaNt 17	1023	15	1.33333	5.66667	11.3333
415	GFP 11	MMP + Broad	11				WT	LaNt 18	940	17		7	8							WT	LaNt 18	940	14	6		8							WT	LaNt 18	940	15	2	5	8			WT	LaNt 18	940	15.3333	4	6	8
6161	GFP 12	MMP + Broad	12				WT	LaNt 19	3863	12		9	8							WT	LaNt 19	3863	11		1	10							WT	LaNt 19	3863	10	0	0	10			WT	LaNt 19	3863	11	0	3.33333	9.33333
1510	GFP 13	MMP + Broad	13				WT	LaNt 2	2421	10		5	10							WT	LaNt 2	2421	9			9							WT	LaNt 2	2421	9	0	0	8			WT	LaNt 2	2421	9.33333	0	2.5	9
5653	GFP 14	MMP + Broad	14				WT	LaNt 20	5278	16		16	10							WT	LaNt 20	5278	16			16							WT	LaNt 20	5278	13	1	2	10			WT	LaNt 20	5278	15	1	9	12
9186	GFP 15	MMP + Broad	15				WT	LaNt 21	9389	16		14	7							WT	LaNt 21	9389	15	12		3							WT	LaNt 21	9389	13	3	3	7			WT	LaNt 21	9389	14.6667	7.5	8.5	5.66667
4479	GFP 16	MMP + Broad	16				WT	LaNt 22	8287	12		11	9							WT	LaNt 22	8287	10			10							WT	LaNt 22	8287	7	0	0	7			WT	LaNt 22	8287	9.66667	0	5.5	8.66667
5493	GFP 17	MMP + Broad	17				WT	LaNt 23	5620	22		19	15							WT	LaNt 23	5620	18		1	17							WT	LaNt 23	5620	16	0	1	14			WT	LaNt 23	5620	18.6667	0	7	15.3333
2387	GFP 18	MMP + Broad	18				WT	LaNt 24	2129	17		13	15							WT	LaNt 24	2129	16			16							WT	LaNt 24	2129	14	1	0	12			WT	LaNt 24	2129	15.6667	1	6.5	14.3333
918	GFP 19	MMP + Broad	19				WT	LaNt 25	6486	11		9	5							WT	LaNt 25	6486	8			8							WT	LaNt 25	6486	8	0	0	8			WT	LaNt 25	6486	9	0	4.5	7
9108	GFP 20	MMP + Broad	20				WT	LaNt 3	5194	7		6	4							WT	LaNt 3	5194	6			6							WT	LaNt 3	5194	7	0	0	6			WT	LaNt 3	5194	6.66667	0	3	5.33333
1393	GFP 21	MMP + Broad	21				WT	LaNt 4	9373	4		3	2							WT	LaNt 4	9373	3			3							WT	LaNt 4	9373	3	0	0	3			WT	LaNt 4	9373	3.33333	0	1.5	2.66667
8957	GFP 22	MMP + Broad	22				WT	LaNt 5	1616	3		1	2							WT	LaNt 5	1616	6??			3							WT	LaNt 5	1616							WT	LaNt 5	1616	3	0	1	2.5
2855	GFP 23	MMP + Broad	23				WT	LaNt 6	7358	5		5	4							WT	LaNt 6	7358	5			5							WT	LaNt 6	7358	5	0	1	4			WT	LaNt 6	7358	5	0	3	4.33333
2501	GFP 24	MMP + Broad	24				WT	LaNt 7	8669	11		6	10							WT	LaNt 7	8669	10			10							WT	LaNt 7	8669	10	0	3	7			WT	LaNt 7	8669	10.3333	0	4.5	9
1151	GFP 25	MMP + Broad	25				WT	LaNt 8	5163	8		8	3							WT	LaNt 8	5163	5		1	4							WT	LaNt 8	5163	8	0	2	3			WT	LaNt 8	5163	7	0	3.66667	3.33333
3339	LaNt 1	MMP + Broad	1				WT	LaNt 9	7379	3		3	3							WT	LaNt 9	7379	2		1	1							WT	LaNt 9	7379	2	0	0	2			WT	LaNt 9	7379	2.33333	0	1.33333	2
5841	LaNt 2	MMP + Broad	2				WT	UT 1	9879	7		7	3							WT	UT 1	9879	7		3	4							WT	UT 1	9879	7	0	7	0			WT	UT 1	9879	7	0	5.66667	2.33333
8680	LaNt 3	MMP + Broad	3				WT	UT 10	2493	8		7	3							WT	UT 10	2493	7		2	5							WT	UT 10	2493	7	1	5	0			WT	UT 10	2493	7.33333	1	4.66667	2.66667
1256	LaNt 4	MMP + Broad	4				WT	UT 11	7825	4		4	1							WT	UT 11	7825	4			4							WT	UT 11	7825	4	0	4	0			WT	UT 11	7825	4	0	4	1.66667
5471	LaNt 5	MMP + Broad	5				WT	UT 12	6919	3		3	1							WT	UT 12	6919	3		3								WT	UT 12	6919	3	0	3	0			WT	UT 12	6919	3	0	3	0.5
9739	LaNt 6	MMP + Broad	6				WT	UT 13	5849	7		7								WT	UT 13	5849	7		7								WT	UT 13	5849	7	0	6	1			WT	UT 13	5849	7	0	6.66667	1
4988	LaNt 7	MMP + Broad	7				WT	UT 14	5501	7		7	2							WT	UT 14	5501	7		2	5							WT	UT 14	5501	6	0	2	4			WT	UT 14	5501	6.66667	0	3.66667	3.66667
5041	LaNt 8	MMP + Broad	8				WT	UT 15	3893	1		1								WT	UT 15	3893	1		1								WT	UT 15	3893	1	0	1	0			WT	UT 15	3893	1	0	1	0
8789	LaNt 9	MMP + Broad	9				WT	UT 16	7698	9		9	1							WT	UT 16	7698	9			9							WT	UT 16	7698	8	0	4	4			WT	UT 16	7698	8.66667	0	6.5	4.66667
8513	LaNt 10	MMP + Broad	10				WT	UT 17	7833	7		7	4							WT	UT 17	7833	6			6							WT	UT 17	7833	4	0	1	3			WT	UT 17	7833	5.66667	0	4	4.33333
4378	LaNt 11	MMP + Broad	11				WT	UT 18	5082	5		5	3							WT	UT 18	5082	5		5								WT	UT 18	5082	5	0	5	0			WT	UT 18	5082	5	0	5	1.5
1075	LaNt 12	MMP + Broad	12				WT	UT 19	5674	7		7	2							WT	UT 19	5674	7		6	1							WT	UT 19	5674	6	0	4	2			WT	UT 19	5674	6.66667	0	5.66667	1.66667
5212	LaNt 13	MMP + Broad	13				WT	UT 2	31	2		2	1							WT	UT 2	31	2		2								WT	UT 2	31	2	0	1	1			WT	UT 2	31	2	0	1.66667	1
8130	LaNt 14	MMP + Broad	14				WT	UT 20	3391	7		7	3							WT	UT 20	3391	5		5								WT	UT 20	3391	5	0	0	5			WT	UT 20	3391	5.66667	0	4	4
1904	LaNt 15	MMP + Broad	15				WT	UT 21	1724	9		9	1							WT	UT 21	1724	9		4	5							WT	UT 21	1724	9	2	7	0			WT	UT 21	1724	9	2	6.66667	2
3270	LaNt 16	MMP + Broad	16				WT	UT 22	1648	17	3	15	4							WT	UT 22	1648	17	2	3	12							WT	UT 22	1648	13	3	10	3			WT	UT 22	1648	15.6667	2.66667	9.33333	6.33333
3884	LaNt 17	MMP + Broad	17				WT	UT 23	4741											WT	UT 23	4741											WT	UT 23	4741							WT	UT 23	4741
9396	LaNt 18	MMP + Broad	18				WT	UT 24	9261											WT	UT 24	9261											WT	UT 24	9261							WT	UT 24	9261
5413	LaNt 19	MMP + Broad	19				WT	UT 3	1355	6		6	5							WT	UT 3	1355	5		4	1							WT	UT 3	1355	5	0	3	2			WT	UT 3	1355	5.33333	0	4.33333	2.66667
3532	LaNt 20	MMP + Broad	20				WT	UT 4	4820	4		4	3							WT	UT 4	4820	3		1	2							WT	UT 4	4820	3	0	3	0			WT	UT 4	4820	3.33333	0	2.66667	1.66667
1654	LaNt 21	MMP + Broad	21				WT	UT 5	2985	4		4	4							WT	UT 5	2985	4			4							WT	UT 5	2985	4	0	2	2			WT	UT 5	2985	4	0	3	3.33333
3086	LaNt 22	MMP + Broad	22				WT	UT 6	1612	4		4								WT	UT 6	1612	3		3								WT	UT 6	1612	3	0	3	0			WT	UT 6	1612	3.33333	0	3.33333	0
8659	LaNt 23	MMP + Broad	23				WT	UT 7	3032	1		1	1							WT	UT 7	3032	1		1								WT	UT 7	3032	1	0	1	0			WT	UT 7	3032	1	0	1	0.5
5188	LaNt 24	MMP + Broad	24				WT	UT 8	1780	5		5	2							WT	UT 8	1780	5		2	3							WT	UT 8	1780	5	9	4	0			WT	UT 8	1780	5	9	3.66667	1.66667
261	LaNt 25	MMP + Broad	25				WT	UT 9	2569	8		5	2							WT	UT 9	2569	5		2	3							WT	UT 9	2569	6	0	5	1			WT	UT 9	2569	6.33333	0	4	2
							WT		MMP		Broad		Both							WT		MMP		Broad		Both							WT		MMP		Broad		Both
							No. Nuclei	LM Clusters	No. Nuclei	LM Clusters	No. Nuclei	LM Clusters	No. Nuclei	LM Clusters						No. Nuclei	LM Clusters	No. Nuclei	LM Clusters	No. Nuclei	LM Clusters	No. Nuclei	LM Clusters						No. Nuclei	LM Clusters	No. Nuclei	LM Clusters	No. Nuclei	LM Clusters	No. Nuclei	LM Clusters
						UT	132	46	244	20	160	64	216	20					UT	122	64	220	108	160	119	202	89					UT	114	28	206	24	153	88	193	37
						GFP	264	56	221	24	226	40	322	31					GFP	259	131	213	97	193	24	302	107					GFP	232	82	220	47	175	7	276	35
						LaNt	274	184	211	14	249	93	235	71					LaNt	238	204	184	38	207	159	213	110					LaNt	223	175	199	52	196	131	185	68
							LM Sheet	LM Swirls	LM Sheet	LM Swirls	LM Sheet	LM Swirls	LM Sheet	LM Swirls						LM Sheet	LM Swirls	LM Sheet	LM Swirls	LM Sheet	LM Swirls	LM Sheet	LM Swirls						LM Sheet	LM Swirls	LM Sheet	LM Swirls	LM Sheet	LM Swirls	LM Sheet	LM Swirls
							3	126	46	181	22	111	40	161						2	56	51	58	7	34	67	44						15	81	47	131	0	47	47	98
							65	192	70	129	40	190	91	207						96	27	73	38	24	49	144	38						49	88	72	83	7	101	90	131
							2	214	14	186	5	202	11	199						21	14	38	73	22	22	12	89						17	31	52	105	8	53	17	98
					Lee	WT			MMP			Broad			Both				Liam	WT			MMP			Broad			Both				Conor	WT			MMP			Broad			Both
						LM Sheet	LM Swirls	LM Clusters	LM Sheet	LM Swirls	LM Clusters	LM Sheet	LM Swirls	LM Clusters	LM Sheet	LM Swirls	LM Clusters			LM Sheet	LM Swirls	LM Clusters	LM Sheet	LM Swirls	LM Clusters	LM Sheet	LM Swirls	LM Clusters	LM Sheet	LM Swirls	LM Clusters			LM Sheet	LM Swirls	LM Clusters	LM Sheet	LM Swirls	LM Clusters	LM Sheet	LM Swirls	LM Clusters	LM Sheet	LM Swirls	LM Clusters
					UT	3	126	46	46	181	20	22	111	64	40	161	20		UT	2	56	64	51	58	108	7	34	119	67	44	89		UT	15	81	28	47	131	24	0	47	88	47	98	37
					GFP	65	192	56	70	129	24	40	190	40	91	207	31		GFP	96	27	131	73	38	97	24	49	24	144	38	107		GFP	49	88	82	72	83	47	7	101	7	90	131	35
					LaNt	2	214	184	14	186	14	5	202	93	11	199	71		LaNt	21	14	204	38	73	38	22	22	159	12	89	110		LaNt	17	31	175	52	105	52	8	53	131	17	98	68
							Lee	WT		MMP		Broad		Both							Liam	WT		MMP		Broad		Both							Liam	WT		MMP		Broad		Both
								LM Sheet/Swirls	LM Clusters	LM Sheet/Swirls	LM Clusters	LM Sheet/Swirls	LM Clusters	LM Sheet/Swirls	LM Clusters							LM Sheet/Swirls	LM Clusters	LM Sheet/Swirls	LM Clusters	LM Sheet/Swirls	LM Clusters	LM Sheet/Swirls	LM Clusters							LM Sheet/Swirls	LM Clusters	LM Sheet/Swirls	LM Clusters	LM Sheet/Swirls	LM Clusters	LM Sheet/Swirls	LM Clusters
							UT	129	46	227	20	133	64	201	20						UT	58	64	109	108	41	119	111	89						UT	96	28	178	24	47	88	145	37
							GFP	257	56	199	24	230	40	298	31						GFP	123	131	111	97	73	24	182	107						GFP	137	82	155	47	108	7	221	35
							LaNt	216	184	200	14	207	93	210	71						LaNt	35	204	111	38	44	159	101	110						LaNt	48	175	157	52	61	131	115	68
								Average	WT		MMP		Broad		Both
									No. Nuclei	LM Clusters	No. Nuclei	LM Clusters	No. Nuclei	LM Clusters	No. Nuclei	LM Clusters
								UT	122.667	46	223.333	50.6667	157.667	90.3333	203.667	48.6667
								GFP	251.667	89.6667	218	56	198	23.6667	300	57.6667
								LaNt	245	187.667	198	34.6667	217.333	127.667	211	83
						Average	WT			MMP			Broad			Both
							LM Sheet	LM Swirls	LM Clusters	LM Sheet	LM Swirls	LM Clusters	LM Sheet	LM Swirls	LM Clusters	LM Sheet	LM Swirls	LM Clusters
						UT	6.66667	87.6667	46	48	123.333	50.6667	9.66667	64	90.3333	51.3333	101	48.6667
						GFP	70	102.333	89.6667	71.6667	83.3333	56	23.6667	113.333	23.6667	108.333	125.333	57.6667
						LaNt	13.3333	86.3333	187.667	34.6667	121.333	34.6667	11.6667	92.3333	127.667	13.3333	128.667	83
								Lee	WT		MMP		Broad		Both
									LM Sheet/Swirls	LM Clusters	LM Sheet/Swirls	LM Clusters	LM Sheet/Swirls	LM Clusters	LM Sheet/Swirls	LM Clusters
						UT	#DIV/0!	#DIV/0!	0	46	171.333	0	73.6667	90.3333	0	48.6667	#DIV/0!	0
						GFP	#DIV/0!	#DIV/0!	0	89.6667	155	0	137	23.6667	0	57.6667	#DIV/0!	0
						LaNt	#DIV/0!	#DIV/0!	0	187.667	156	0	104	127.667	0	83	#DIV/0!	0
								Lee	WT		MMP		Broad		Both
									LM Sheet/Swirls	LM Clusters	LM Sheet/Swirls	LM Clusters	LM Sheet/Swirls	LM Clusters	LM Sheet/Swirls	LM Clusters
								UT	#DIV/0!	0	217.333	0	164	0	#DIV/0!	0
								GFP	#DIV/0!	0	244.667	0	160.667	0	#DIV/0!	0
								LaNt	#DIV/0!	0	343.667	0	231.667	0	#DIV/0!	0
									WT				MMP
								Total No. Cells	Spots	Everything Else		Total No. Cells	Spots	Everything Else
								0	0	#DIV/0!		0	0	217.333
								0	0	#DIV/0!		0	0	244.667
								0	0	#DIV/0!		0	0	343.667
									Proportion of Total
								UT	#DIV/0!	#DIV/0!		UT	#DIV/0!	#DIV/0!
								GFP	#DIV/0!	#DIV/0!		GFP	#DIV/0!	#DIV/0!
								LaNt	#DIV/0!	#DIV/0!		LaNt	#DIV/0!	#DIV/0!
									As a non-interger %
								UT	#DIV/0!	#DIV/0!		UT	#DIV/0!	#DIV/0!
								GFP	#DIV/0!	#DIV/0!		GFP	#DIV/0!	#DIV/0!
								LaNt	#DIV/0!	#DIV/0!		LaNt	#DIV/0!	#DIV/0!
								For Stacked Column
								Spot+Everything Else	% of	% of		Spot+Everything Else	% of	% of
								#DIV/0!	#DIV/0!	#DIV/0!		#DIV/0!	#DIV/0!	#DIV/0!
								#DIV/0!	#DIV/0!	#DIV/0!		#DIV/0!	#DIV/0!	#DIV/0!
								#DIV/0!	#DIV/0!	#DIV/0!		#DIV/0!	#DIV/0!	#DIV/0!

## Sheet: Gap closure
Gap Closure Assay, Sup Figure 2
	wt assay 1	wt assay 2	wt assay 3					gfp assay 1	gfp assay 2	gfp assay 3			lant assay 1	lant assay 2	lant assay 3
	Area	Area	Area	average				Area	Area	Area	average		Area	Area	Area	average
t0/fr 1	1690409	1737233	1347406	1608092	603192			1899855	1786520	1358868	1638108	516447	1810849	1861372	1334798	1653033	252548
t4hrs/fr 34	775897	1188080	1093939	1054567				1104987	1568149	1240253	1291775		1611126	1787846	1140906	1440396
t8hrs/fr 68	0	443512	817282	372580				211525	1521007	617723	852872		1392930	1551253	1152495	1276103
t12hrs/fr 102	0	148172	483990	120994				0	1291466	0	455459		1085438	1190399	1141463	1093930
t16hrs/fr 137	0	0	193892	32315.3				0	1207810	0	140036		903642	946292	1030421	934479
% closed
t0	0	0	0					0	0	0			0	0	0
t4hrs	0.54	0.32	0.19					0.42	0.12	0.09			0.11	0.04	0.15
t8hrs	1	0.74	0.39					0.89	0.15	0.55			0.23	0.17	0.14
t12hrs	1	0.91	0.64					1	0.28	1			0.4	0.36	0.14
t16hrs	1	1	0.86					1	0.32	1			0.5	0.49	0.23

## Sheet: MMP activity assay
Figure 4B
		UT 1	UT 2	UT 3	GFP 1	GFP 2	GFP 3	LaNt 1	LaNt 2	LaNt 3			Av. Blanks
	0	8714.67	8285.33	8032.33	8090.33	8703	8746	8749.33	8979.33	8746.33		0	8714.67
	1	7055.67	8159.67	7679.33	8276.33	8541.67	7987	11135.7	11769.7	11497.7		1	7723
	2	7461.67	8492.33	8049	8770.33	9481.33	8377.33	14066.3	14625	14037.7		2	8015.33
	3	8633	10595.3	8756.67	9852	10595.3	9248.67	17885.3	18846	17898		3	8283.33
	4	10613.3	11205.3	10186	11673.7	12518	10287.7	23329.3	24244.3	23192.3		4	9048.67
	5	11889	12201.3	10999.7	12875.3	13738	11122.7	25590.7	26528.7	25166.7		5	9156.67
	6	13629.7	14052	12589.3	14884	15995.3	12214.3	28065.7	29173.3	27897.7		6	9249
	7	14974.7	15467.7	13456.3	16008.7	17147.3	13508	28879	30631.3	28708		7	9638.33
		Gradient
		2139.24	2209.67	1922.33	2286.95	2449.62	1929.71	4125.57	4375.9	4101.14
		UT	GFP	LaNt
	Mean	2090.41	2222.1	4200.87
	S.Dev	122.279	217.148	124.167
		UT 1	UT 2	UT 3	GFP 1	GFP 2	GFP 3	LaNt 1	LaNt 2	LaNt 3
	0	0	0	0	0	0	31.3333	34.6667	264.667	31.6667
	1	0	436.667	0	553.333	818.667	264	3412.67	4046.67	3774.67
	2	0	477	33.6667	755	1466	362	6051	6609.67	6022.33
	3	349.667	2312	473.333	1568.67	2312	965.333	9602	10562.7	9614.67
	4	1564.67	2156.67	1137.33	2625	3469.33	1239	14280.7	15195.7	14143.7
	5	2732.33	3044.67	1843	3718.67	4581.33	1966	16434	17372	16010
	6	4380.67	4803	3340.33	5635	6746.33	2965.33	18816.7	19924.3	18648.7
	7	5336.33	5829.33	3818	6370.33	7509	3869.67	19240.7	20993	19069.7
		Mean					Relative to UT				S.Dev
		UT	GFP	LaNt			UT	GFP	LaNt		UT	GFP	LaNt
		0	10.4444	110.333		0	#DIV/0!	#DIV/0!	#DIV/0!	0	0	14.7707	109.137
		145.556	545.333	3744.67		1	1	3.74656	25.7267	1	205.847	226.512	259.697
		170.222	861	6227.67		2	1	5.05809	36.5855	2	217.36	456.896	270.368
		1045	1615.33	9926.44		3	1	1.54577	9.49899	3	897.326	550.764	449.907
		1619.56	2444.44	14540		4	1	1.50933	8.97777	4	417.947	919.437	466.988
		2540	3422	16605.3		5	1	1.34724	6.53753	5	509.081	1088.12	569.08
		4174.67	5115.56	19129.9		6	1	1.22538	4.58238	6	614.641	1586.69	565.928
		4994.56	5916.33	19767.8		7	1	1.18456	3.95787	7	855.95	1520.04	869.171
		Mean				S.Dev
		UT	GFP	LaNt		UT	GFP	LaNt
	0	8344.11	8513.11	8825		281.645	299.464	109.137
	1	7631.56	8268.33	11467.7		451.971	226.512	259.697
	2	8001	8876.33	14243		422.135	456.896	270.368
	3	9328.33	9898.67	18209.8		897.326	550.764	449.907
	4	10668.2	11493.1	23588.7		417.947	919.437	466.988
	5	11696.7	12578.7	25762		509.081	1088.12	569.08
	6	13423.7	14364.6	28378.9		614.641	1586.69	565.928
	7	14632.9	15554.7	29406.1		855.95	1520.04	869.171
		Gradient
		2090.41	2222.1	4200.87
